# Supplementary material for: Identifying Key Regulators of Keratinization in Lung Squamous Cell Cancer Using Integrated TCGA Analysis
Source: Cancers (Basel). 2023 Mar 30;15(7):2066. doi: 10.3390/cancers15072066 (PMC10092975; doi:10.3390/cancers15072066)
Supplement: Supplementary file 1 [file cancers-15-02066-s001.zip]

Archive with 5 entries (5 files):
- Figure S1 Correlation between TP63 and SOX2 and keratin genes.pdf
- Table S1 DEGs high keratinization vs low keratinization group.xlsx
- Table S2 node properties of DEG network.xlsx
- Table S3 edge list of DEG network.xlsx
- Table S4 The significantly hypomethylated gene-probe pairs in tumor samples with high keratinization.xlsx
