# Supplementary material for: Identifying Key Regulators of Keratinization in Lung Squamous Cell Cancer Using Integrated TCGA Analysis
Source: Cancers (Basel). 2023 Mar 30;15(7):2066. doi: 10.3390/cancers15072066 (PMC10092975; doi:10.3390/cancers15072066)
Supplement: Supplementary file 1 [file cancers-15-02066-s001.zip › Table S1 DEGs high keratinization vs low keratinization group.xlsx]

## Sheet: DEG_analysis_result
Table S1 Differentially expressed genes high keratinization vs low keratinization group
Ensembl ID	logFC	logCPM	LR	PValue	FDR	gene_name	gene_type
ENSG00000001561	1.57588	4.2289	130.855	2.6636e-30	1.56978e-28	ENPP4	protein_coding
ENSG00000002726	3.32319	2.55752	233.771	8.97421e-53	2.76055e-50	AOC1	protein_coding
ENSG00000002933	1.42366	5.47351	97.0962	6.60409e-23	2.08227e-21	TMEM176A	protein_coding
ENSG00000003096	-1.85569	4.42539	74.5115	6.02871e-18	1.1626e-16	KLHL13	protein_coding
ENSG00000003147	2.21269	3.78953	244.582	3.94214e-55	1.5537e-52	ICA1	protein_coding
ENSG00000003436	1.03559	5.94888	33.0891	8.80286e-09	5.00098e-08	TFPI	protein_coding
ENSG00000003989	1.70937	4.46048	75.0808	4.51842e-18	8.89022e-17	SLC7A2	protein_coding
ENSG00000004799	1.7643	4.24167	73.2189	1.16041e-17	2.16175e-16	PDK4	protein_coding
ENSG00000005001	-1.12231	5.32313	28.2263	1.07927e-07	5.16574e-07	PRSS22	protein_coding
ENSG00000005243	-1.79047	4.81961	146.187	1.18149e-33	8.8696e-32	COPZ2	protein_coding
ENSG00000005469	-1.13069	4.95839	73.1565	1.19765e-17	2.22785e-16	CROT	protein_coding
ENSG00000005844	1.24809	4.747	62.2288	3.05783e-15	4.23329e-14	ITGAL	protein_coding
ENSG00000006016	1.90364	4.3957	55.9636	7.38248e-14	8.4875e-13	CRLF1	protein_coding
ENSG00000006377	-1.06509	2.95161	14.8294	0.000117685	0.00033264	DLX6	protein_coding
ENSG00000006534	1.98587	4.417	211.516	6.41411e-48	1.32614e-45	ALDH3B1	protein_coding
ENSG00000006555	-1.3454	5.22484	84.8157	3.27509e-20	8.00494e-19	TTC22	protein_coding
ENSG00000006740	1.15864	2.8349	61.3118	4.8715e-15	6.56403e-14	ARHGAP44	protein_coding
ENSG00000006747	1.12007	4.00435	23.5669	1.20645e-06	4.87215e-06	SCIN	protein_coding
ENSG00000007171	-1.58095	5.72161	12.0516	0.000517483	0.00129289	NOS2	protein_coding
ENSG00000007402	1.36488	3.62662	43.1511	5.0672e-11	3.97188e-10	CACNA2D2	protein_coding
ENSG00000008853	1.27922	4.41408	83.65	5.90595e-20	1.40275e-18	RHOBTB2	protein_coding
ENSG00000009790	1.11181	2.91528	55.1463	1.11884e-13	1.2599e-12	TRAF3IP3	protein_coding
ENSG00000010278	-1.43685	10.2792	92.3977	7.08961e-22	2.01383e-20	CD9	protein_coding
ENSG00000010671	1.14465	3.36087	57.9182	2.73249e-14	3.33936e-13	BTK	protein_coding
ENSG00000010932	-1.17953	3.12427	19.9042	8.14199e-06	2.85083e-05	FMO1	protein_coding
ENSG00000011638	-1.04069	6.00534	74.7292	5.39916e-18	1.0476e-16	TMEM159	protein_coding
ENSG00000012124	2.20408	3.21237	110.116	9.24306e-26	3.79718e-24	CD22	protein_coding
ENSG00000012171	1.21652	3.95258	53.9192	2.08901e-13	2.2654e-12	SEMA3B	protein_coding
ENSG00000012211	-1.0409	4.75453	123.769	9.46261e-29	4.91121e-27	PRICKLE3	protein_coding
ENSG00000012779	1.1018	4.7937	52.5658	4.16079e-13	4.33685e-12	ALOX5	protein_coding
ENSG00000013297	2.476	3.19405	114.644	9.41659e-27	4.06719e-25	CLDN11	protein_coding
ENSG00000013588	1.06104	7.43755	32.7602	1.04256e-08	5.83352e-08	GPRC5A	protein_coding
ENSG00000013725	1.00957	3.46327	55.7043	8.42342e-14	9.62284e-13	CD6	protein_coding
ENSG00000014257	-1.04438	3.7275	37.7782	7.92619e-10	5.22011e-09	ACP3	protein_coding
ENSG00000015285	1.01392	3.66122	64.197	1.1258e-15	1.64908e-14	WAS	protein_coding
ENSG00000016391	2.08462	2.43132	227.454	2.14084e-51	5.62507e-49	CHDH	protein_coding
ENSG00000016602	-6.10991	4.80874	125.598	3.76621e-29	2.02989e-27	CLCA4	protein_coding
ENSG00000017483	-1.4948	5.49034	39.7741	2.85097e-10	2.00203e-09	SLC38A5	protein_coding
ENSG00000019169	1.27411	4.77072	28.8359	7.87771e-08	3.8569e-07	MARCO	protein_coding
ENSG00000019186	1.83053	5.34495	41.6879	1.0707e-10	7.99441e-10	CYP24A1	protein_coding
ENSG00000019485	-1.25184	4.65378	91.7439	9.86522e-22	2.72254e-20	PRDM11	protein_coding
ENSG00000019549	-2.17047	5.73318	243.06	8.46278e-55	3.23432e-52	SNAI2	protein_coding
ENSG00000019582	1.07667	10.9398	53.3312	2.818e-13	2.99416e-12	CD74	protein_coding
ENSG00000019991	1.99504	3.05675	151.09	1.00163e-34	7.9953e-33	HGF	protein_coding
ENSG00000021300	3.28114	3.65888	473.439	5.71971e-105	2.40456e-101	PLEKHB1	protein_coding
ENSG00000023445	1.51027	5.82454	87.4072	8.833e-21	2.29222e-19	BIRC3	protein_coding
ENSG00000025423	1.14853	2.58422	65.3355	6.31731e-16	9.48499e-15	HSD17B6	protein_coding
ENSG00000025434	1.0381	4.74582	85.0572	2.89851e-20	7.11611e-19	NR1H3	protein_coding
ENSG00000026508	-1.09782	9.38162	77.8774	1.09637e-18	2.28175e-17	CD44	protein_coding
ENSG00000026559	-1.28232	3.32089	18.6781	1.54747e-05	5.14951e-05	KCNG1	protein_coding
ENSG00000029153	-1.1962	6.57839	54.5741	1.49697e-13	1.66488e-12	ARNTL2	protein_coding
ENSG00000029993	1.25079	7.19975	96.4349	9.22249e-23	2.85083e-21	HMGB3	protein_coding
ENSG00000033327	1.73689	4.65975	207.954	3.83932e-47	7.12081e-45	GAB2	protein_coding
ENSG00000041982	-1.63668	9.43728	40.5686	1.89838e-10	1.36579e-09	TNC	protein_coding
ENSG00000043093	-1.07446	6.64711	68.0425	1.60007e-16	2.6242e-15	DCUN1D1	protein_coding
ENSG00000048052	1.60732	4.24381	66.1805	4.11464e-16	6.42251e-15	HDAC9	protein_coding
ENSG00000048540	2.9518	4.5665	171.566	3.36616e-39	3.5978e-37	LMO3	protein_coding
ENSG00000048740	1.18376	4.92731	71.6495	2.57021e-17	4.59142e-16	CELF2	protein_coding
ENSG00000049249	1.06881	2.64316	44.9336	2.03827e-11	1.69123e-10	TNFRSF9	protein_coding
ENSG00000050327	-1.11804	4.98084	85.75	2.04186e-20	5.07928e-19	ARHGEF5	protein_coding
ENSG00000050405	-1.02894	7.4665	98.4635	3.31079e-23	1.07896e-21	LIMA1	protein_coding
ENSG00000053747	-1.78332	7.98009	62.3	2.9492e-15	4.08739e-14	LAMA3	protein_coding
ENSG00000055118	2.26415	3.21277	97.4972	5.39314e-23	1.709e-21	KCNH2	protein_coding
ENSG00000055163	1.50277	4.6065	125.753	3.48233e-29	1.89307e-27	CYFIP2	protein_coding
ENSG00000057149	-2.70554	6.47624	52.1641	5.10507e-13	5.25165e-12	SERPINB3	protein_coding
ENSG00000058063	-1.41606	7.80899	115.947	4.88127e-27	2.19084e-25	ATP11B	protein_coding
ENSG00000058085	-1.87503	9.54902	53.3543	2.78499e-13	2.96158e-12	LAMC2	protein_coding
ENSG00000059804	1.00072	6.46123	30.373	3.56464e-08	1.84175e-07	SLC2A3	protein_coding
ENSG00000060558	-1.23405	6.01814	82.4867	1.06383e-19	2.44836e-18	GNA15	protein_coding
ENSG00000060718	-1.2273	6.40428	19.1245	1.22464e-05	4.1419e-05	COL11A1	protein_coding
ENSG00000061656	1.06393	3.72255	51.5087	7.12808e-13	7.15318e-12	SPAG4	protein_coding
ENSG00000062038	-1.08307	8.35136	30.0414	4.22921e-08	2.15944e-07	CDH3	protein_coding
ENSG00000063660	-2.26953	9.0761	178.161	1.22168e-40	1.40071e-38	GPC1	protein_coding
ENSG00000064042	1.55039	5.39645	105.325	1.03656e-24	3.77837e-23	LIMCH1	protein_coding
ENSG00000064763	1.34092	2.71641	106.366	6.13063e-25	2.31496e-23	FAR2	protein_coding
ENSG00000065357	-1.4724	6.71114	136.171	1.83071e-31	1.17203e-29	DGKA	protein_coding
ENSG00000065618	-3.7916	8.53366	133.41	7.35542e-31	4.48148e-29	COL17A1	protein_coding
ENSG00000065717	1.2017	4.15851	74.8921	4.9715e-18	9.75125e-17	TLE2	protein_coding
ENSG00000065809	1.32566	5.79909	115.555	5.94748e-27	2.63192e-25	FAM107B	protein_coding
ENSG00000066405	2.16577	4.19398	51.9617	5.65945e-13	5.74693e-12	CLDN18	protein_coding
ENSG00000066468	-2.47025	6.74169	156.942	5.27077e-36	4.6486e-34	FGFR2	protein_coding
ENSG00000066735	1.27676	2.78232	52.098	5.27981e-13	5.40494e-12	KIF26A	protein_coding
ENSG00000067715	1.92027	3.91739	109.288	1.40361e-25	5.65571e-24	SYT1	protein_coding
ENSG00000068078	-2.25305	7.44527	93.9263	3.27487e-22	9.62765e-21	FGFR3	protein_coding
ENSG00000068650	1.23515	6.32195	105.576	9.13372e-25	3.35844e-23	ATP11A	protein_coding
ENSG00000068831	1.901	2.64762	143.497	4.5771e-33	3.27991e-31	RASGRP2	protein_coding
ENSG00000069011	-2.53182	7.09664	125.483	3.99075e-29	2.14176e-27	PITX1	protein_coding
ENSG00000069122	1.49848	5.38495	90.3912	1.95436e-21	5.27802e-20	ADGRF5	protein_coding
ENSG00000069812	-2.61787	5.48802	120.148	5.87246e-28	2.8161e-26	HES2	protein_coding
ENSG00000069849	-1.8316	8.81683	210.863	8.90619e-48	1.81169e-45	ATP1B3	protein_coding
ENSG00000070718	1.06309	5.50387	63.5242	1.58406e-15	2.28583e-14	AP3M2	protein_coding
ENSG00000070731	-1.98872	4.06307	122.612	1.69606e-28	8.55629e-27	ST6GALNAC2	protein_coding
ENSG00000071073	1.65415	4.73888	198.555	4.31742e-45	6.56039e-43	MGAT4A	protein_coding
ENSG00000072818	1.07567	4.05568	75.123	4.42284e-18	8.7294e-17	ACAP1	protein_coding
ENSG00000073282	-3.74226	9.063	218.059	2.39795e-49	5.49872e-47	TP63	protein_coding
ENSG00000073756	1.08285	6.43364	21.6892	3.20587e-06	1.20983e-05	PTGS2	protein_coding
ENSG00000073792	-1.42114	6.70847	48.326	3.6094e-12	3.3155e-11	IGF2BP2	protein_coding
ENSG00000074047	-2.19455	4.67718	67.5718	2.03152e-16	3.29325e-15	GLI2	protein_coding
ENSG00000074211	-1.2884	5.60257	22.7216	1.87256e-06	7.33438e-06	PPP2R2C	protein_coding
ENSG00000074370	1.81016	5.76855	163.989	1.52113e-37	1.45337e-35	ATP2A3	protein_coding
ENSG00000074410	-2.83197	7.57939	130.539	3.12391e-30	1.81561e-28	CA12	protein_coding
ENSG00000075213	1.16738	4.18009	40.7773	1.70599e-10	1.23869e-09	SEMA3A	protein_coding
ENSG00000075223	-1.01108	6.70003	30.1662	3.96562e-08	2.03612e-07	SEMA3C	protein_coding
ENSG00000075275	-1.33937	7.77284	93.0561	5.08319e-22	1.47378e-20	CELSR1	protein_coding
ENSG00000075461	1.64954	2.71784	36.5621	1.47877e-09	9.37201e-09	CACNG4	protein_coding
ENSG00000075618	-1.30622	9.0907	80.2009	3.38214e-19	7.41836e-18	FSCN1	protein_coding
ENSG00000075651	-1.84555	6.16917	146.88	8.33763e-34	6.29666e-32	PLD1	protein_coding
ENSG00000075673	-3.3216	4.20237	69.9455	6.09647e-17	1.04044e-15	ATP12A	protein_coding
ENSG00000075884	1.07174	2.98158	56.9918	4.37638e-14	5.18477e-13	ARHGAP15	protein_coding
ENSG00000076258	-1.16074	3.33295	37.7989	7.84243e-10	5.17305e-09	FMO4	protein_coding
ENSG00000077044	1.04429	5.18319	101.308	7.87443e-24	2.67688e-22	DGKD	protein_coding
ENSG00000077063	-1.7304	2.84257	41.2941	1.30966e-10	9.67632e-10	CTTNBP2	protein_coding
ENSG00000077420	1.11671	3.68753	58.9582	1.61058e-14	2.03737e-13	APBB1IP	protein_coding
ENSG00000077684	1.06982	4.16892	174.533	7.57089e-40	8.52537e-38	JADE1	protein_coding
ENSG00000077782	1.04685	6.36122	36.6399	1.42093e-09	9.03264e-09	FGFR1	protein_coding
ENSG00000077984	1.3312	2.87539	88.2072	5.89451e-21	1.54556e-19	CST7	protein_coding
ENSG00000078589	1.24537	2.53525	52.056	5.39409e-13	5.50853e-12	P2RY10	protein_coding
ENSG00000078900	-1.06115	4.66704	30.6104	3.15394e-08	1.63761e-07	TP73	protein_coding
ENSG00000079263	1.31314	2.67139	71.1342	3.33739e-17	5.87046e-16	SP140	protein_coding
ENSG00000080298	1.06068	3.53379	101.741	6.32655e-24	2.16234e-22	RFX3	protein_coding
ENSG00000080493	1.01228	2.64885	22.0852	2.60814e-06	9.97691e-06	SLC4A4	protein_coding
ENSG00000080573	-1.30075	5.47258	35.7662	2.22477e-09	1.37073e-08	COL5A3	protein_coding
ENSG00000081041	1.14131	4.24205	25.2445	5.05034e-07	2.17686e-06	CXCL2	protein_coding
ENSG00000081052	2.06717	3.04332	141.112	1.52042e-32	1.01997e-30	COL4A4	protein_coding
ENSG00000081059	1.08555	3.92136	68.9727	9.98355e-17	1.6766e-15	TCF7	protein_coding
ENSG00000081237	1.0839	6.17669	42.8097	6.03317e-11	4.66526e-10	PTPRC	protein_coding
ENSG00000081277	-4.56595	10.1526	303.525	5.6202e-68	5.45245e-65	PKP1	protein_coding
ENSG00000081803	1.41822	4.30841	149.504	2.22539e-34	1.75416e-32	CADPS2	protein_coding
ENSG00000084453	-1.78827	3.25274	37.7278	8.13363e-10	5.34556e-09	SLCO1A2	protein_coding
ENSG00000085831	1.48184	4.02312	139.294	3.79848e-32	2.50819e-30	TTC39A	protein_coding
ENSG00000086205	-1.53595	3.37505	41.0026	1.52025e-10	1.1115e-09	FOLH1	protein_coding
ENSG00000086548	2.0548	7.96887	77.9987	1.0311e-18	2.1566e-17	CEACAM6	protein_coding
ENSG00000086570	-3.67014	7.55386	183.821	7.0984e-42	8.60817e-40	FAT2	protein_coding
ENSG00000086730	1.13317	3.80809	86.8102	1.19451e-20	3.06202e-19	LAT2	protein_coding
ENSG00000087076	1.06442	3.14279	59.8696	1.01357e-14	1.31379e-13	HSD17B14	protein_coding
ENSG00000087128	-1.58803	5.65055	23.923	1.00268e-06	4.08985e-06	TMPRSS11E	protein_coding
ENSG00000087494	-2.23852	7.52171	51.27	8.04973e-13	8.01921e-12	PTHLH	protein_coding
ENSG00000088340	1.25976	3.4913	52.3383	4.67173e-13	4.83346e-12	FER1L4	transcribed_unitary_pseudogene
ENSG00000088726	-2.76503	4.73439	178.813	8.80359e-41	1.02806e-38	TMEM40	protein_coding
ENSG00000088756	-1.00529	3.82249	27.356	1.6924e-07	7.84148e-07	ARHGAP28	protein_coding
ENSG00000088836	-1.00417	5.36853	20.0201	7.66344e-06	2.69374e-05	SLC4A11	protein_coding
ENSG00000088992	4.72635	3.15875	913.71	1.02657e-200	1.29471e-196	TESC	protein_coding
ENSG00000089356	-2.3906	3.15741	93.6021	3.85781e-22	1.12888e-20	FXYD3	protein_coding
ENSG00000089692	1.0723	3.25941	47.2062	6.38964e-12	5.7032e-11	LAG3	protein_coding
ENSG00000089820	1.18236	5.35747	71.9107	2.25161e-17	4.05676e-16	ARHGAP4	protein_coding
ENSG00000090339	1.12232	6.66708	47.0826	6.80578e-12	6.04894e-11	ICAM1	protein_coding
ENSG00000090530	-2.00404	6.32712	60.941	5.88098e-15	7.85709e-14	P3H2	protein_coding
ENSG00000090539	1.33581	2.82598	73.5449	9.8375e-18	1.84354e-16	CHRD	protein_coding
ENSG00000090776	-1.8803	7.19246	204.56	2.11241e-46	3.70024e-44	EFNB1	protein_coding
ENSG00000091409	-1.9937	8.53145	161.352	5.73212e-37	5.2769e-35	ITGA6	protein_coding
ENSG00000091622	-1.09012	4.58704	47.2935	6.11156e-12	5.4666e-11	PITPNM3	protein_coding
ENSG00000092068	-2.43914	7.91911	125.215	4.56722e-29	2.44075e-27	SLC7A8	protein_coding
ENSG00000092295	-4.32723	5.50537	193.275	6.13132e-44	8.4976e-42	TGM1	protein_coding
ENSG00000092758	2.24947	3.1344	108.132	2.51451e-25	9.87945e-24	COL9A3	protein_coding
ENSG00000092929	1.10938	5.0794	56.56	5.45093e-14	6.36548e-13	UNC13D	protein_coding
ENSG00000094796	-5.33635	4.58028	91.5959	1.06314e-21	2.92758e-20	KRT31	protein_coding
ENSG00000095383	-1.13494	6.40824	87.8166	7.18121e-21	1.87127e-19	TBC1D2	protein_coding
ENSG00000095637	1.08692	3.74123	69.4962	7.65616e-17	1.30134e-15	SORBS1	protein_coding
ENSG00000095713	1.04797	4.0882	14.9561	0.000110044	0.000313078	CRTAC1	protein_coding
ENSG00000095739	1.57493	4.47595	70.5537	4.47914e-17	7.75974e-16	BAMBI	protein_coding
ENSG00000096088	1.97272	4.49776	31.4032	2.09636e-08	1.12031e-07	PGC	protein_coding
ENSG00000096696	-1.25409	10.5155	68.3491	1.36967e-16	2.264e-15	DSP	protein_coding
ENSG00000096996	1.18933	2.46091	66.8725	2.89645e-16	4.59497e-15	IL12RB1	protein_coding
ENSG00000099139	-1.13361	4.3742	35.7377	2.25756e-09	1.38957e-08	PCSK5	protein_coding
ENSG00000099812	1.19305	4.77139	51.0904	8.82096e-13	8.74607e-12	MISP	protein_coding
ENSG00000099953	-1.838	7.92256	55.4176	9.74616e-14	1.10837e-12	MMP11	protein_coding
ENSG00000099994	1.64025	5.15765	67.3799	2.23917e-16	3.61592e-15	SUSD2	protein_coding
ENSG00000100003	-1.31813	4.07833	42.8469	5.91973e-11	4.58597e-10	SEC14L2	protein_coding
ENSG00000100078	-1.01018	2.49857	11.0722	0.000876311	0.00209239	PLA2G3	protein_coding
ENSG00000100092	-1.37262	4.42626	164.193	1.37291e-37	1.32177e-35	SH3BP1	protein_coding
ENSG00000100139	-1.66646	7.29587	210.514	1.06083e-47	2.11486e-45	MICALL1	protein_coding
ENSG00000100304	-1.19224	7.29257	100.242	1.34883e-23	4.5364e-22	TTLL12	protein_coding
ENSG00000100321	-1.0182	4.61396	43.9363	3.39244e-11	2.73915e-10	SYNGR1	protein_coding
ENSG00000100342	-1.17153	8.7538	31.8014	1.70765e-08	9.21957e-08	APOL1	protein_coding
ENSG00000100368	1.27155	4.61535	60.3899	7.7813e-15	1.0244e-13	CSF2RB	protein_coding
ENSG00000100385	1.00312	4.7455	42.6716	6.47449e-11	4.97307e-10	IL2RB	protein_coding
ENSG00000100450	1.30687	2.23656	49.4368	2.04868e-12	1.93834e-11	GZMH	protein_coding
ENSG00000100453	1.00169	3.78109	29.8758	4.6062e-08	2.33682e-07	GZMB	protein_coding
ENSG00000100842	-1.21367	5.74722	62.9762	2.0922e-15	2.97819e-14	EFS	protein_coding
ENSG00000100918	1.4606	3.58875	80.478	2.93952e-19	6.53849e-18	REC8	protein_coding
ENSG00000101096	1.49471	3.85469	117.71	2.00722e-27	9.20547e-26	NFATC2	protein_coding
ENSG00000101144	-1.52516	6.61478	39.357	3.52979e-10	2.44737e-09	BMP7	protein_coding
ENSG00000101210	2.36615	4.86716	66.1316	4.21809e-16	6.54349e-15	EEF1A2	protein_coding
ENSG00000101213	-1.11779	5.09643	28.7199	8.36392e-08	4.07911e-07	PTK6	protein_coding
ENSG00000101265	1.16903	4.64264	65.0782	7.19852e-16	1.07568e-14	RASSF2	protein_coding
ENSG00000101276	-1.35639	3.91984	62.5266	2.62865e-15	3.69183e-14	SLC52A3	protein_coding
ENSG00000101311	-2.06939	6.53148	148.66	3.40239e-34	2.61652e-32	FERMT1	protein_coding
ENSG00000101384	-1.56788	8.4774	83.3376	6.9171e-20	1.63368e-18	JAG1	protein_coding
ENSG00000101445	1.23712	3.60277	57.02	4.31396e-14	5.12621e-13	PPP1R16B	protein_coding
ENSG00000101577	1.37598	5.15546	184.5	5.04515e-42	6.23817e-40	LPIN2	protein_coding
ENSG00000101938	1.69065	3.08986	50.7001	1.07614e-12	1.0513e-11	CHRDL1	protein_coding
ENSG00000102287	-1.68201	6.38723	46.1946	1.07071e-11	9.22386e-11	GABRE	protein_coding
ENSG00000102554	-1.92018	8.27736	153.382	3.16004e-35	2.60486e-33	KLF5	protein_coding
ENSG00000102780	-1.21814	5.39284	85.6835	2.1117e-20	5.24268e-19	DGKH	protein_coding
ENSG00000102854	3.34146	6.25622	143.189	5.34378e-33	3.78628e-31	MSLN	protein_coding
ENSG00000102879	1.33918	5.99175	94.2842	2.73319e-22	8.14917e-21	CORO1A	protein_coding
ENSG00000103034	-1.89856	6.08767	57.0461	4.25717e-14	5.07481e-13	NDRG4	protein_coding
ENSG00000103044	-3.17369	7.8718	184.46	5.14779e-42	6.3033e-40	HAS3	protein_coding
ENSG00000103089	2.18151	3.31535	123.277	1.21266e-28	6.21712e-27	FA2H	protein_coding
ENSG00000103222	-1.60491	8.46927	74.2703	6.81195e-18	1.30566e-16	ABCC1	protein_coding
ENSG00000103404	-1.12012	5.42791	101.482	7.21194e-24	2.4583e-22	USP31	protein_coding
ENSG00000103485	2.31732	4.19635	190.818	2.10764e-43	2.79805e-41	QPRT	protein_coding
ENSG00000103522	1.17235	2.29471	55.3088	1.03007e-13	1.16828e-12	IL21R	protein_coding
ENSG00000103534	1.82517	4.18931	74.1995	7.06088e-18	1.35132e-16	TMC5	protein_coding
ENSG00000104081	1.37652	4.5739	132.062	1.45004e-30	8.62635e-29	BMF	protein_coding
ENSG00000104177	1.44093	3.56611	64.2125	1.11698e-15	1.64188e-14	MYEF2	protein_coding
ENSG00000104419	-1.42539	10.9288	58.2196	2.34434e-14	2.90441e-13	NDRG1	protein_coding
ENSG00000104783	1.62459	4.38599	70.2571	5.20567e-17	8.95688e-16	KCNN4	protein_coding
ENSG00000104814	1.07436	3.3499	59.416	1.27626e-14	1.63247e-13	MAP4K1	protein_coding
ENSG00000104892	-1.41048	3.89828	61.269	4.97852e-15	6.69393e-14	KLC3	protein_coding
ENSG00000104894	1.3287	4.50174	76.1186	2.67125e-18	5.35608e-17	CD37	protein_coding
ENSG00000105122	1.12812	3.50608	67.1101	2.56759e-16	4.10424e-15	RASAL3	protein_coding
ENSG00000105289	1.77523	3.81174	92.7899	5.81512e-22	1.66683e-20	TJP3	protein_coding
ENSG00000105290	2.16249	3.30964	118.435	1.39211e-27	6.45489e-26	APLP1	protein_coding
ENSG00000105369	1.1366	5.26751	23.1519	1.49695e-06	5.95192e-06	CD79A	protein_coding
ENSG00000105374	1.32351	3.32647	63.6479	1.4877e-15	2.15171e-14	NKG7	protein_coding
ENSG00000105388	1.70243	7.63846	31.8736	1.64541e-08	8.9026e-08	CEACAM5	protein_coding
ENSG00000105427	-2.44875	4.41217	72.3976	1.75924e-17	3.21558e-16	CNFN	protein_coding
ENSG00000105707	2.06193	3.41676	79.9569	3.82667e-19	8.32102e-18	HPN	protein_coding
ENSG00000105825	3.92298	5.12851	198.093	5.44528e-45	8.1757e-43	TFPI2	protein_coding
ENSG00000105852	2.35062	4.04705	124.524	6.47014e-29	3.42863e-27	PON3	protein_coding
ENSG00000105855	-2.01226	6.56002	137.35	1.01113e-31	6.5734e-30	ITGB8	protein_coding
ENSG00000105880	-1.24923	4.46367	24.3863	7.88259e-07	3.28212e-06	DLX5	protein_coding
ENSG00000105967	1.03306	3.15628	41.6328	1.10128e-10	8.20886e-10	TFEC	protein_coding
ENSG00000106025	1.55877	3.9877	120.979	3.86137e-28	1.89493e-26	TSPAN12	protein_coding
ENSG00000106078	1.87965	3.35691	104.984	1.23104e-24	4.39825e-23	COBL	protein_coding
ENSG00000106123	-1.3886	5.02196	33.892	5.82582e-09	3.39221e-08	EPHB6	protein_coding
ENSG00000106211	-1.545	10.4306	138.542	5.54761e-32	3.64409e-30	HSPB1	protein_coding
ENSG00000106236	1.22098	3.69908	16.1193	5.94763e-05	0.000178471	NPTX2	protein_coding
ENSG00000106278	-2.75835	6.9319	99.1917	2.29208e-23	7.54771e-22	PTPRZ1	protein_coding
ENSG00000106415	1.19181	4.00132	126.886	1.96803e-29	1.07917e-27	GLCCI1	protein_coding
ENSG00000106541	1.27114	7.0905	33.1686	8.45051e-09	4.81817e-08	AGR2	protein_coding
ENSG00000106560	1.00107	2.8917	49.8647	1.64718e-12	1.5834e-11	GIMAP2	protein_coding
ENSG00000106565	1.2095	6.41883	71.1005	3.39483e-17	5.95488e-16	TMEM176B	protein_coding
ENSG00000106789	-1.06121	6.20913	75.1145	4.44181e-18	8.75315e-17	CORO2A	protein_coding
ENSG00000106804	1.6311	3.16877	129.146	6.2998e-30	3.54786e-28	C5	protein_coding
ENSG00000106948	1.04879	5.14605	72.1	2.04562e-17	3.70149e-16	AKNA	protein_coding
ENSG00000107099	1.07657	4.88619	53.4502	2.65228e-13	2.83479e-12	DOCK8	protein_coding
ENSG00000107551	1.03137	5.24797	62.5519	2.59516e-15	3.64884e-14	RASSF4	protein_coding
ENSG00000107679	-1.06338	6.84109	103.996	2.02716e-24	7.10182e-23	PLEKHA1	protein_coding
ENSG00000107742	1.5604	5.59971	99.6996	1.77361e-23	5.90205e-22	SPOCK2	protein_coding
ENSG00000107984	1.83032	4.15513	59.3074	1.34871e-14	1.71471e-13	DKK1	protein_coding
ENSG00000108352	-2.78695	6.69337	166.109	5.23585e-38	5.24083e-36	RAPGEFL1	protein_coding
ENSG00000108551	2.06856	4.50314	144.414	2.88514e-33	2.09123e-31	RASD1	protein_coding
ENSG00000108602	-2.14835	8.35285	27.1603	1.87264e-07	8.61647e-07	ALDH3A1	protein_coding
ENSG00000108846	1.00113	5.97619	25.9537	3.49709e-07	1.54647e-06	ABCC3	protein_coding
ENSG00000109062	-1.5998	8.1572	98.3028	3.59055e-23	1.16113e-21	SLC9A3R1	protein_coding
ENSG00000109101	-2.44965	3.57145	62.4461	2.7384e-15	3.83026e-14	FOXN1	protein_coding
ENSG00000109321	1.00296	5.19138	16.4663	4.95216e-05	0.000150752	AREG	protein_coding
ENSG00000109472	1.21365	6.70099	44.962	2.00891e-11	1.66906e-10	CPE	protein_coding
ENSG00000109610	1.59327	4.61115	107.536	3.3969e-25	1.31416e-23	SOD3	protein_coding
ENSG00000109667	-1.57646	4.07892	80.1256	3.51358e-19	7.69327e-18	SLC2A9	protein_coding
ENSG00000109846	-2.20414	6.21168	62.4018	2.80063e-15	3.90726e-14	CRYAB	protein_coding
ENSG00000110195	2.05939	4.1151	60.8944	6.02202e-15	8.02851e-14	FOLR1	protein_coding
ENSG00000110400	-2.45009	9.0781	234.938	4.99528e-53	1.57501e-50	NECTIN1	protein_coding
ENSG00000110427	-2.20236	4.43657	46.9038	7.45592e-12	6.57581e-11	KIAA1549L	protein_coding
ENSG00000110448	1.14593	2.80351	53.8903	2.12002e-13	2.29508e-12	CD5	protein_coding
ENSG00000110492	1.19128	7.95005	65.5861	5.56288e-16	8.44273e-15	MDK	protein_coding
ENSG00000110693	-1.62578	3.68479	42.0692	8.81004e-11	6.64945e-10	SOX6	protein_coding
ENSG00000110721	1.67951	3.87501	251.61	1.15707e-56	5.21178e-54	CHKA	protein_coding
ENSG00000110848	1.4219	3.29481	70.3529	4.9591e-17	8.54428e-16	CD69	protein_coding
ENSG00000110934	1.13941	3.53589	65.7139	5.21369e-16	7.96067e-15	BIN2	protein_coding
ENSG00000111012	2.70421	3.53214	257.417	6.27448e-58	3.16535e-55	CYP27B1	protein_coding
ENSG00000111052	1.43827	2.36248	57.8464	2.83399e-14	3.46005e-13	LIN7A	protein_coding
ENSG00000111057	1.46533	8.16238	143.561	4.43204e-33	3.19411e-31	KRT18	protein_coding
ENSG00000111087	-1.80356	2.75283	42.8217	5.99643e-11	4.64254e-10	GLI1	protein_coding
ENSG00000111199	-1.62335	5.26503	98.0357	4.10909e-23	1.32204e-21	TRPV4	protein_coding
ENSG00000111344	1.16975	3.56399	49.2744	2.22549e-12	2.09306e-11	RASAL1	protein_coding
ENSG00000111799	-1.46996	7.96731	37.8048	7.81889e-10	5.16022e-09	COL12A1	protein_coding
ENSG00000111913	1.47384	3.35218	82.7617	9.25665e-20	2.17402e-18	RIPOR2	protein_coding
ENSG00000111962	-1.29913	4.80632	69.6684	7.0162e-17	1.19418e-15	UST	protein_coding
ENSG00000111981	-1.07275	2.47537	19.4604	1.02709e-05	3.53632e-05	ULBP1	protein_coding
ENSG00000112039	-1.16953	4.97039	90.3233	2.02259e-21	5.43901e-20	FANCE	protein_coding
ENSG00000112139	-1.86494	4.71853	47.389	5.82096e-12	5.21406e-11	MDGA1	protein_coding
ENSG00000112175	2.88187	2.62574	166.412	4.49647e-38	4.57334e-36	BMP5	protein_coding
ENSG00000112276	1.09552	2.67662	30.3666	3.57641e-08	1.84708e-07	BVES	protein_coding
ENSG00000112378	-1.89574	10.6494	233.205	1.19241e-52	3.58064e-50	PERP	protein_coding
ENSG00000112782	1.89558	3.3889	84.4064	4.02844e-20	9.75177e-19	CLIC5	protein_coding
ENSG00000112799	1.05674	2.50063	45.9917	1.18754e-11	1.01679e-10	LY86	protein_coding
ENSG00000112837	-1.70148	2.89528	28.5196	9.27551e-08	4.4907e-07	TBX18	protein_coding
ENSG00000112936	1.24077	5.51799	22.1769	2.48644e-06	9.5432e-06	C7	protein_coding
ENSG00000112964	-1.81816	3.73282	48.4779	3.34029e-12	3.07951e-11	GHR	protein_coding
ENSG00000113070	-1.07304	5.80619	31.6685	1.8286e-08	9.83887e-08	HBEGF	protein_coding
ENSG00000113263	1.29718	2.85307	52.773	3.74419e-13	3.92534e-12	ITK	protein_coding
ENSG00000113389	-1.81535	5.32082	54.3443	1.68269e-13	1.85507e-12	NPR3	protein_coding
ENSG00000113430	-1.51722	3.33092	13.7665	0.000206992	0.000558651	IRX4	protein_coding
ENSG00000113504	1.20517	6.87894	108.336	2.26917e-25	8.9714e-24	SLC12A7	protein_coding
ENSG00000113532	1.22804	4.21498	91.0038	1.43395e-21	3.9145e-20	ST8SIA4	protein_coding
ENSG00000113594	1.35329	4.97107	74.007	7.78395e-18	1.47404e-16	LIFR	protein_coding
ENSG00000113946	-1.6846	2.46712	35.099	3.1337e-09	1.89011e-08	CLDN16	protein_coding
ENSG00000114251	-1.35535	7.03049	34.6451	3.95633e-09	2.35254e-08	WNT5A	protein_coding
ENSG00000114270	-2.62001	8.49514	123.775	9.43462e-29	4.91121e-27	COL7A1	protein_coding
ENSG00000114331	-1.0006	7.06856	84.4557	3.92928e-20	9.53003e-19	ACAP2	protein_coding
ENSG00000114638	-3.6276	7.29723	49.5987	1.88634e-12	1.79551e-11	UPK1B	protein_coding
ENSG00000114770	-2.49497	8.62949	143.125	5.51968e-33	3.88906e-31	ABCC5	protein_coding
ENSG00000114805	1.1038	2.82871	48.4357	3.41294e-12	3.14189e-11	PLCH1	protein_coding
ENSG00000114948	-2.25752	6.64177	45.8775	1.25883e-11	1.06912e-10	ADAM23	protein_coding
ENSG00000115008	-1.62251	4.33536	23.384	1.32675e-06	5.32051e-06	IL1A	protein_coding
ENSG00000115085	1.37255	3.29148	72.1887	1.95577e-17	3.54909e-16	ZAP70	protein_coding
ENSG00000115112	1.17638	5.19673	41.151	1.40913e-10	1.03627e-09	TFCP2L1	protein_coding
ENSG00000115138	-1.76968	3.26275	30.6855	3.03428e-08	1.57678e-07	POMC	protein_coding
ENSG00000115165	1.05902	4.46809	44.0239	3.24389e-11	2.63269e-10	CYTIP	protein_coding
ENSG00000115252	1.33367	2.51876	61.7618	3.87624e-15	5.29655e-14	PDE1A	protein_coding
ENSG00000115271	1.03749	4.77058	137.884	7.72572e-32	5.04854e-30	GCA	protein_coding
ENSG00000115457	-1.20024	9.48275	24.3317	8.10936e-07	3.36875e-06	IGFBP2	protein_coding
ENSG00000115468	3.38147	3.26371	322.773	3.60555e-72	4.13393e-69	EFHD1	protein_coding
ENSG00000115523	1.03406	3.6651	30.7384	2.95259e-08	1.54003e-07	GNLY	protein_coding
ENSG00000115525	1.23056	4.14631	80.453	2.97698e-19	6.61014e-18	ST3GAL5	protein_coding
ENSG00000115590	-1.65342	3.92133	36.8203	1.29534e-09	8.2802e-09	IL1R2	protein_coding
ENSG00000115648	2.02559	5.09031	123.252	1.22845e-28	6.27253e-27	MLPH	protein_coding
ENSG00000115738	1.15489	5.38697	97.512	5.35304e-23	1.70057e-21	ID2	protein_coding
ENSG00000115828	2.37299	3.92394	202.722	5.32053e-46	8.82928e-44	QPCT	protein_coding
ENSG00000115884	-1.7251	10.433	193.899	4.48027e-44	6.39918e-42	SDC1	protein_coding
ENSG00000116044	-1.43813	8.39061	110.587	7.28615e-26	3.01867e-24	NFE2L2	protein_coding
ENSG00000116141	-1.3088	5.52491	79.6945	4.37007e-19	9.43755e-18	MARK1	protein_coding
ENSG00000116285	1.35735	6.89151	95.0542	1.85246e-22	5.67068e-21	ERRFI1	protein_coding
ENSG00000116791	1.0605	4.71758	92.3091	7.4142e-22	2.0919e-20	CRYZ	protein_coding
ENSG00000116824	1.19682	3.95914	53.5619	2.50574e-13	2.69186e-12	CD2	protein_coding
ENSG00000116852	1.4028	3.16267	109.167	1.49193e-25	5.99243e-24	KIF21B	protein_coding
ENSG00000117091	1.42111	2.83748	68.2638	1.43021e-16	2.3548e-15	CD48	protein_coding
ENSG00000117115	1.35443	3.69006	54.0722	1.93259e-13	2.10846e-12	PADI2	protein_coding
ENSG00000117215	1.39767	3.23005	33.8617	5.91729e-09	3.44229e-08	PLA2G2D	protein_coding
ENSG00000117322	2.49724	3.53521	69.2727	8.57481e-17	1.44773e-15	CR2	protein_coding
ENSG00000117394	-1.42043	10.2331	65.2029	6.75692e-16	1.0133e-14	SLC2A1	protein_coding
ENSG00000117407	-1.52298	4.61956	50.3442	1.29011e-12	1.25643e-11	ARTN	protein_coding
ENSG00000117595	-2.07521	8.33307	241.954	1.47417e-54	5.02492e-52	IRF6	protein_coding
ENSG00000117632	1.14268	8.11826	81.0224	2.23172e-19	5.02616e-18	STMN1	protein_coding
ENSG00000118322	-1.15119	3.43379	21.0383	4.50198e-06	1.65103e-05	ATP10B	protein_coding
ENSG00000118513	2.04105	3.94598	97.7267	4.80311e-23	1.52972e-21	MYB	protein_coding
ENSG00000118515	-1.60439	8.46456	87.3214	9.22447e-21	2.37912e-19	SGK1	protein_coding
ENSG00000118849	1.21629	5.45424	37.5768	8.78852e-10	5.75497e-09	RARRES1	protein_coding
ENSG00000118898	-1.52103	7.86276	85.9802	1.81751e-20	4.57533e-19	PPL	protein_coding
ENSG00000118971	-1.21817	6.62068	25.5066	4.40869e-07	1.91931e-06	CCND2	protein_coding
ENSG00000119125	-3.05728	4.1974	80.0667	3.61986e-19	7.91226e-18	GDA	protein_coding
ENSG00000119411	1.84552	4.0358	203.851	3.01626e-46	5.14068e-44	BSPRY	protein_coding
ENSG00000119508	1.09989	3.5734	26.9002	2.14235e-07	9.78877e-07	NR4A3	protein_coding
ENSG00000119630	-1.22958	5.28488	46.6348	8.55274e-12	7.47002e-11	PGF	protein_coding
ENSG00000119698	-1.19362	2.45214	19.4324	1.04222e-05	3.58259e-05	PPP4R4	protein_coding
ENSG00000119888	1.05467	7.9156	46.8641	7.60822e-12	6.70076e-11	EPCAM	protein_coding
ENSG00000119946	-1.37988	2.92066	25.0085	5.70768e-07	2.44598e-06	CNNM1	protein_coding
ENSG00000120327	-1.12189	3.5271	43.6957	3.83623e-11	3.06607e-10	PCDHB14	protein_coding
ENSG00000120471	-4.56663	3.31152	142.74	6.69869e-33	4.66761e-31	TP53AIP1	protein_coding
ENSG00000120693	1.58287	2.57504	123.903	8.84576e-29	4.6679e-27	SMAD9	protein_coding
ENSG00000120875	2.68528	4.77224	284.192	9.16677e-64	5.78057e-61	DUSP4	protein_coding
ENSG00000120885	1.04397	7.96717	37.4294	9.47814e-10	6.17919e-09	CLU	protein_coding
ENSG00000121552	-4.06624	8.23984	242.245	1.27382e-54	4.59012e-52	CSTA	protein_coding
ENSG00000121578	-1.21901	6.20946	63.318	1.75889e-15	2.52081e-14	B4GALT4	protein_coding
ENSG00000121653	1.37911	3.65815	82.4971	1.05827e-19	2.44002e-18	MAPK8IP1	protein_coding
ENSG00000121742	-5.02463	7.17872	238.866	6.94897e-54	2.30633e-51	GJB6	protein_coding
ENSG00000121858	-1.61183	8.45274	74.7494	5.34416e-18	1.04209e-16	TNFSF10	protein_coding
ENSG00000121879	-1.01919	6.1059	89.4883	3.08454e-21	8.20723e-20	PIK3CA	protein_coding
ENSG00000121895	1.05906	2.66569	20.9862	4.62613e-06	1.69115e-05	TMEM156	protein_coding
ENSG00000121898	-1.05951	5.55883	16.4359	5.03224e-05	0.000152968	CPXM2	protein_coding
ENSG00000121966	1.43877	6.61706	92.4974	6.74135e-22	1.92357e-20	CXCR4	protein_coding
ENSG00000122122	1.10517	4.11874	51.909	5.81319e-13	5.89357e-12	SASH3	protein_coding
ENSG00000122862	1.0037	7.05526	39.8936	2.68184e-10	1.89169e-09	SRGN	protein_coding
ENSG00000123243	1.77155	3.86694	62.0937	3.2749e-15	4.52884e-14	ITIH5	protein_coding
ENSG00000123329	1.18952	3.47462	74.1012	7.4212e-18	1.41171e-16	ARHGAP9	protein_coding
ENSG00000123338	1.0337	5.22777	43.7583	3.71547e-11	2.98278e-10	NCKAP1L	protein_coding
ENSG00000123612	-1.43022	2.88232	52.5488	4.19697e-13	4.37095e-12	ACVR1C	protein_coding
ENSG00000123838	1.61438	5.24447	24.7071	6.67365e-07	2.82159e-06	C4BPA	protein_coding
ENSG00000123892	-2.24485	5.45491	145.962	1.32341e-33	9.8667e-32	RAB38	protein_coding
ENSG00000124102	-4.48506	8.52413	106.301	6.33292e-25	2.36304e-23	PI3	protein_coding
ENSG00000124126	1.11824	5.51615	84.7463	3.3922e-20	8.27514e-19	PREX1	protein_coding
ENSG00000124216	1.30553	2.63947	95.2096	1.71261e-22	5.26815e-21	SNAI1	protein_coding
ENSG00000124343	-2.20583	3.10406	65.411	6.07991e-16	9.16127e-15	XG	protein_coding
ENSG00000124406	1.62325	3.71395	116.418	3.84881e-27	1.73361e-25	ATP8A1	protein_coding
ENSG00000124429	-1.70752	5.43767	44.9002	2.07333e-11	1.71806e-10	POF1B	protein_coding
ENSG00000124466	-2.61236	7.77283	120.043	6.19089e-28	2.94781e-26	LYPD3	protein_coding
ENSG00000124602	1.48896	2.46898	64.6038	9.15797e-16	1.35723e-14	UNC5CL	protein_coding
ENSG00000124664	2.62359	2.82695	109.003	1.62019e-25	6.44599e-24	SPDEF	protein_coding
ENSG00000124731	1.32384	4.65444	46.9638	7.23105e-12	6.38641e-11	TREM1	protein_coding
ENSG00000124839	2.08155	3.37505	153.836	2.5157e-35	2.10119e-33	RAB17	protein_coding
ENSG00000124875	-2.77065	5.09639	46.625	8.59545e-12	7.49694e-11	CXCL6	protein_coding
ENSG00000124920	1.05901	3.32867	42.6638	6.50055e-11	4.98996e-10	MYRF	protein_coding
ENSG00000125144	2.07316	3.46611	96.898	7.29927e-23	2.27867e-21	MT1G	protein_coding
ENSG00000125285	-1.48895	4.77813	24.1025	9.13399e-07	3.75727e-06	SOX21	protein_coding
ENSG00000125354	1.07663	5.06083	84.3754	4.09201e-20	9.88668e-19	SEPTIN6	protein_coding
ENSG00000125378	2.23347	3.58363	165.665	6.54686e-38	6.40069e-36	BMP4	protein_coding
ENSG00000125538	-1.10273	4.41803	21.0644	4.4411e-06	1.62965e-05	IL1B	protein_coding
ENSG00000125775	-1.10472	4.64896	32.2215	1.37561e-08	7.54642e-08	SDCBP2	protein_coding
ENSG00000125998	-7.25613	4.64553	297.14	1.38298e-66	1.16281e-63	FAM83C	protein_coding
ENSG00000126016	1.05342	4.22601	31.5269	1.96698e-08	1.05429e-07	AMOT	protein_coding
ENSG00000126353	1.41695	2.79799	62.9496	2.12066e-15	3.01531e-14	CCR7	protein_coding
ENSG00000126822	-1.35386	6.24984	115.738	5.42384e-27	2.42573e-25	PLEKHG3	protein_coding
ENSG00000126878	1.00598	4.2561	40.3909	2.07909e-10	1.48985e-09	AIF1L	protein_coding
ENSG00000127080	-1.00916	3.15438	72.3115	1.83769e-17	3.34444e-16	IPPK	protein_coding
ENSG00000127152	-1.60374	4.6334	76.3144	2.41912e-18	4.85826e-17	BCL11B	protein_coding
ENSG00000127324	2.5677	3.5432	122.911	1.45844e-28	7.38708e-27	TSPAN8	protein_coding
ENSG00000127418	1.50024	4.76684	193.004	7.02442e-44	9.62956e-42	FGFRL1	protein_coding
ENSG00000127528	1.12952	3.77529	64.4335	9.98461e-16	1.478e-14	KLF2	protein_coding
ENSG00000127585	1.13352	2.79115	46.7434	8.09153e-12	7.10163e-11	FBXL16	protein_coding
ENSG00000127863	1.32307	4.60807	60.813	6.27629e-15	8.34986e-14	TNFRSF19	protein_coding
ENSG00000127920	1.63309	4.03618	155.511	1.08287e-35	9.35418e-34	GNG11	protein_coding
ENSG00000127954	1.46981	5.01435	44.2888	2.83327e-11	2.31133e-10	STEAP4	protein_coding
ENSG00000127955	-1.28814	5.98438	87.4022	8.85503e-21	2.29322e-19	GNAI1	protein_coding
ENSG00000127990	1.06865	4.64362	61.7089	3.98174e-15	5.43481e-14	SGCE	protein_coding
ENSG00000128268	1.28196	4.02248	31.9327	1.59606e-08	8.6467e-08	MGAT3	protein_coding
ENSG00000128274	-1.91168	6.23853	111.502	4.59265e-26	1.93075e-24	A4GALT	protein_coding
ENSG00000128383	-2.26648	3.83147	52.7848	3.72177e-13	3.90833e-12	APOBEC3A	protein_coding
ENSG00000128422	-3.35077	11.7216	129.146	6.30029e-30	3.54786e-28	KRT17	protein_coding
ENSG00000128510	-1.48962	3.35727	16.8007	4.15181e-05	0.000128089	CPA4	protein_coding
ENSG00000128536	1.41263	3.10103	47.3	6.09132e-12	5.45236e-11	CDHR3	protein_coding
ENSG00000128591	1.57287	4.36374	82.7099	9.50234e-20	2.21932e-18	FLNC	protein_coding
ENSG00000128594	-2.78514	5.56387	92.3498	7.26338e-22	2.05394e-20	LRRC4	protein_coding
ENSG00000128710	-1.44573	2.90404	24.0426	9.42291e-07	3.85975e-06	HOXD10	protein_coding
ENSG00000128815	1.18996	3.69112	47.5494	5.3636e-12	4.81122e-11	WDFY4	protein_coding
ENSG00000129194	-2.96241	5.17395	158.632	2.25157e-36	2.02834e-34	SOX15	protein_coding
ENSG00000129451	-3.05083	5.23438	69.3988	8.04382e-17	1.36356e-15	KLK10	protein_coding
ENSG00000129474	-1.34129	6.2057	89.5133	3.04584e-21	8.12138e-20	AJUBA	protein_coding
ENSG00000129538	1.13918	7.2475	50.2857	1.32917e-12	1.29148e-11	RNASE1	protein_coding
ENSG00000129654	1.29862	3.78268	18.9655	1.33107e-05	4.47903e-05	FOXJ1	protein_coding
ENSG00000130054	-1.6231	2.76592	39.0679	4.09319e-10	2.80105e-09	FAM155B	protein_coding
ENSG00000130203	1.02962	8.28276	33.3766	7.59322e-09	4.35893e-08	APOE	protein_coding
ENSG00000130208	1.19174	4.98368	36.94	1.21821e-09	7.82685e-09	APOC1	protein_coding
ENSG00000130222	1.62641	3.09779	116.903	3.01478e-27	1.36771e-25	GADD45G	protein_coding
ENSG00000130475	1.09214	3.29423	61.4044	4.64764e-15	6.28253e-14	FCHO1	protein_coding
ENSG00000130513	1.1332	4.60108	31.3566	2.14731e-08	1.14462e-07	GDF15	protein_coding
ENSG00000130653	1.83862	2.64294	145.472	1.69371e-33	1.24192e-31	PNPLA7	protein_coding
ENSG00000130755	1.0215	4.05946	53.0527	3.24723e-13	3.43574e-12	GMFG	protein_coding
ENSG00000130768	2.07331	2.84766	183.579	8.0181e-42	9.63089e-40	SMPDL3B	protein_coding
ENSG00000130821	-1.78823	8.66541	85.6315	2.16798e-20	5.37183e-19	SLC6A8	protein_coding
ENSG00000130822	-1.54002	4.79327	30.1743	3.94909e-08	2.02875e-07	PNCK	protein_coding
ENSG00000130830	1.07565	4.83903	78.2046	9.29014e-19	1.95279e-17	MPP1	protein_coding
ENSG00000131015	-2.07943	4.04118	82.2787	1.18191e-19	2.7053e-18	ULBP2	protein_coding
ENSG00000131018	1.09844	5.24891	55.8	8.02307e-14	9.18212e-13	SYNE1	protein_coding
ENSG00000131019	-1.18605	3.65989	60.0014	9.47912e-15	1.2363e-13	ULBP3	protein_coding
ENSG00000131149	1.12825	6.04039	173.055	1.59226e-39	1.74622e-37	GSE1	protein_coding
ENSG00000131370	1.012	2.40338	81.0187	2.23589e-19	5.02657e-18	SH3BP5	protein_coding
ENSG00000131378	1.03305	4.76323	60.1266	8.89468e-15	1.16369e-13	RFTN1	protein_coding
ENSG00000131400	1.83195	6.58187	39.1881	3.84872e-10	2.64812e-09	NAPSA	protein_coding
ENSG00000131401	1.137	3.24827	45.6006	1.44998e-11	1.22486e-10	NAPSB	transcribed_unprocessed_pseudogene
ENSG00000131620	-1.76168	5.99816	40.8895	1.6108e-10	1.17295e-09	ANO1	protein_coding
ENSG00000131668	1.07542	3.74707	11.4621	0.000710295	0.00172906	BARX1	protein_coding
ENSG00000131746	-1.80013	7.23998	71.6575	2.55988e-17	4.57946e-16	TNS4	protein_coding
ENSG00000131771	2.2337	3.96752	82.748	9.32109e-20	2.18103e-18	PPP1R1B	protein_coding
ENSG00000131781	1.67457	2.73985	122.057	2.24316e-28	1.11821e-26	FMO5	protein_coding
ENSG00000131941	1.55906	4.49044	134.816	3.62212e-31	2.27275e-29	RHPN2	protein_coding
ENSG00000132470	-1.7012	9.47165	110.337	8.26636e-26	3.40704e-24	ITGB4	protein_coding
ENSG00000132517	-1.84528	2.87053	68.6018	1.20496e-16	2.00753e-15	SLC52A1	protein_coding
ENSG00000132561	-1.11129	5.69661	32.997	9.23004e-09	5.21781e-08	MATN2	protein_coding
ENSG00000132718	1.81403	4.3035	206.276	8.92109e-47	1.60733e-44	SYT11	protein_coding
ENSG00000132746	-1.42675	5.9634	45.1097	1.86305e-11	1.55608e-10	ALDH3B2	protein_coding
ENSG00000132749	1.23982	3.42801	57.9361	2.70768e-14	3.31224e-13	TESMIN	protein_coding
ENSG00000132819	1.265	5.94686	142.042	9.52322e-33	6.56321e-31	RBM38	protein_coding
ENSG00000132821	2.39461	3.41708	135.003	3.29647e-31	2.07875e-29	VSTM2L	protein_coding
ENSG00000133019	-1.66681	4.06648	59.1962	1.42711e-14	1.81256e-13	CHRM3	protein_coding
ENSG00000133083	1.29672	3.7888	49.5165	1.96715e-12	1.8696e-11	DCLK1	protein_coding
ENSG00000133101	-2.37984	3.61919	39.4508	3.36425e-10	2.34161e-09	CCNA1	protein_coding
ENSG00000133169	3.65786	2.73332	98.0253	4.13069e-23	1.3256e-21	BEX1	protein_coding
ENSG00000133256	1.00567	2.265	41.6168	1.11037e-10	8.25494e-10	PDE6B	protein_coding
ENSG00000133321	1.29712	5.17838	66.0628	4.36786e-16	6.75091e-15	PLAAT4	protein_coding
ENSG00000133392	-1.95775	7.36226	34.6296	3.98805e-09	2.37028e-08	MYH11	protein_coding
ENSG00000133477	-1.18433	5.95514	43.4132	4.43187e-11	3.51098e-10	FAM83F	protein_coding
ENSG00000133561	1.02394	3.9826	51.8341	6.03927e-13	6.10804e-12	GIMAP6	protein_coding
ENSG00000133574	1.13323	4.32863	66.118	4.24725e-16	6.57256e-15	GIMAP4	protein_coding
ENSG00000133661	1.47397	5.76428	26.1056	3.23245e-07	1.43649e-06	SFTPD	protein_coding
ENSG00000133710	-2.47921	5.30896	72.6134	1.57707e-17	2.89519e-16	SPINK5	protein_coding
ENSG00000133740	1.39374	2.96017	210.09	1.31285e-47	2.54733e-45	E2F5	protein_coding
ENSG00000134020	1.17445	2.6251	12.0968	0.000505087	0.00126543	PEBP4	protein_coding
ENSG00000134028	1.03205	3.91424	24.3134	8.18661e-07	3.39748e-06	ADAMDEC1	protein_coding
ENSG00000134201	-1.92126	2.98385	29.4274	5.80517e-08	2.89501e-07	GSTM5	protein_coding
ENSG00000134202	-1.57966	6.52648	30.1172	4.06714e-08	2.08346e-07	GSTM3	protein_coding
ENSG00000134242	1.06589	2.5855	57.4873	3.40166e-14	4.1133e-13	PTPN22	protein_coding
ENSG00000134245	-2.62489	4.40179	161.314	5.84129e-37	5.33843e-35	WNT2B	protein_coding
ENSG00000134247	-1.67979	8.15032	182.312	1.51599e-41	1.80374e-39	PTGFRN	protein_coding
ENSG00000134258	-1.78643	4.98453	29.17	6.62965e-08	3.27766e-07	VTCN1	protein_coding
ENSG00000134317	-1.46164	5.55871	92.1902	7.8732e-22	2.21151e-20	GRHL1	protein_coding
ENSG00000134363	-2.71001	6.48397	105.019	1.20943e-24	4.33334e-23	FST	protein_coding
ENSG00000134369	-1.37168	6.85429	53.6048	2.4516e-13	2.63819e-12	NAV1	protein_coding
ENSG00000134504	-1.01337	6.14202	38.9759	4.29073e-10	2.92987e-09	KCTD1	protein_coding
ENSG00000134508	1.38986	3.46799	129.422	5.48183e-30	3.14258e-28	CABLES1	protein_coding
ENSG00000134516	1.04913	4.581	44.7632	2.22368e-11	1.83902e-10	DOCK2	protein_coding
ENSG00000134755	-1.36204	7.80597	62.4454	2.73937e-15	3.83026e-14	DSC2	protein_coding
ENSG00000134757	-4.84127	8.86835	242.516	1.11229e-54	4.12593e-52	DSG3	protein_coding
ENSG00000134762	-4.2326	8.98486	289.244	7.26617e-65	5.09116e-62	DSC3	protein_coding
ENSG00000134802	1.3669	4.2734	123.473	1.09881e-28	5.67957e-27	SLC43A3	protein_coding
ENSG00000134827	-1.5571	3.89954	13.6927	0.000215291	0.000579544	TCN1	protein_coding
ENSG00000134873	1.50442	3.28345	34.0479	5.37717e-09	3.14842e-08	CLDN10	protein_coding
ENSG00000134955	-1.23244	5.27592	74.7526	5.33553e-18	1.04209e-16	SLC37A2	protein_coding
ENSG00000135002	1.23219	4.68474	153.986	2.33273e-35	1.96136e-33	RFK	protein_coding
ENSG00000135047	1.29881	7.2203	94.6588	2.26198e-22	6.84127e-21	CTSL	protein_coding
ENSG00000135052	1.18298	6.66246	119.376	8.66513e-28	4.09306e-26	GOLM1	protein_coding
ENSG00000135063	1.07474	2.41779	28.3055	1.036e-07	4.97375e-07	FAM189A2	protein_coding
ENSG00000135083	1.37207	3.37876	57.7893	2.91758e-14	3.54494e-13	CCNJL	protein_coding
ENSG00000135094	1.1241	3.80261	52.1304	5.19356e-13	5.33397e-12	SDS	protein_coding
ENSG00000135119	1.00337	2.84226	28.3555	1.00958e-07	4.86173e-07	RNFT2	protein_coding
ENSG00000135144	1.52142	2.61383	106.407	6.00396e-25	2.27393e-23	DTX1	protein_coding
ENSG00000135324	-1.40513	4.25978	20.0672	7.47672e-06	2.63177e-05	MRAP2	protein_coding
ENSG00000135378	-1.56708	6.52221	141.413	1.30686e-32	8.86138e-31	PRRG4	protein_coding
ENSG00000135424	1.02207	3.03451	84.266	4.32481e-20	1.04093e-18	ITGA7	protein_coding
ENSG00000135480	2.33869	7.12054	85.5827	2.22206e-20	5.49503e-19	KRT7	protein_coding
ENSG00000135549	2.19253	2.86829	151.283	9.08875e-35	7.3479e-33	PKIB	protein_coding
ENSG00000135596	1.13814	5.22718	91.7726	9.72322e-22	2.68924e-20	MICAL1	protein_coding
ENSG00000135643	1.27098	3.39759	48.0225	4.21363e-12	3.83422e-11	KCNMB4	protein_coding
ENSG00000135678	2.99598	6.28393	286.734	2.56005e-64	1.69934e-61	CPM	protein_coding
ENSG00000135750	-1.12989	5.64954	42.8865	5.80081e-11	4.50215e-10	KCNK1	protein_coding
ENSG00000135838	-1.00487	6.01993	45.3341	1.66129e-11	1.39681e-10	NPL	protein_coding
ENSG00000135905	1.05827	3.97123	57.6343	3.15668e-14	3.82808e-13	DOCK10	protein_coding
ENSG00000135925	-1.30577	3.87581	19.4599	1.02736e-05	3.53632e-05	WNT10A	protein_coding
ENSG00000135929	1.11862	5.20744	52.1403	5.16722e-13	5.31124e-12	CYP27A1	protein_coding
ENSG00000136002	-2.48235	6.1158	154.334	1.95727e-35	1.66791e-33	ARHGEF4	protein_coding
ENSG00000136052	1.13856	3.35529	92.2304	7.71487e-22	2.17187e-20	SLC41A2	protein_coding
ENSG00000136114	-1.29547	3.19209	48.0898	4.07142e-12	3.72093e-11	THSD1	protein_coding
ENSG00000136160	1.20837	3.43613	59.7004	1.10453e-14	1.42875e-13	EDNRB	protein_coding
ENSG00000136235	-2.19546	10.5454	105.203	1.1023e-24	3.98343e-23	GPNMB	protein_coding
ENSG00000136286	1.32092	4.33513	94.2523	2.77761e-22	8.26208e-21	MYO1G	protein_coding
ENSG00000136352	3.21097	4.35461	162.439	3.31646e-37	3.09831e-35	NKX2-1	protein_coding
ENSG00000136383	2.26289	3.51422	279.335	1.04825e-62	6.29547e-60	ALPK3	protein_coding
ENSG00000136490	1.11725	5.21374	114.923	8.18191e-27	3.54606e-25	LIMD2	protein_coding
ENSG00000136688	-6.38832	4.65792	199.488	2.70171e-45	4.15536e-43	IL36G	protein_coding
ENSG00000136689	-2.45617	6.93903	126.259	2.69901e-29	1.47359e-27	IL1RN	protein_coding
ENSG00000136695	-3.19023	4.4174	77.4507	1.36074e-18	2.78598e-17	IL36RN	protein_coding
ENSG00000136802	-1.35843	7.47005	112.174	3.27346e-26	1.39006e-24	LRRC8A	protein_coding
ENSG00000136826	-1.23239	6.39402	50.8737	9.8505e-13	9.65303e-12	KLF4	protein_coding
ENSG00000137077	1.1355	5.35617	30.7237	2.97516e-08	1.54988e-07	CCL21	protein_coding
ENSG00000137101	1.58853	2.43129	128.823	7.41398e-30	4.15578e-28	CD72	protein_coding
ENSG00000137142	2.41703	3.07985	132.03	1.47385e-30	8.72686e-29	IGFBPL1	protein_coding
ENSG00000137198	1.50928	2.80746	94.6981	2.2175e-22	6.72286e-21	GMPR	protein_coding
ENSG00000137266	-1.15447	6.02977	70.1396	5.52517e-17	9.48074e-16	SLC22A23	protein_coding
ENSG00000137285	3.1507	3.66523	202.466	6.0506e-46	9.91041e-44	TUBB2B	protein_coding
ENSG00000137440	-3.17364	6.89371	111.64	4.28509e-26	1.80748e-24	FGFBP1	protein_coding
ENSG00000137441	-4.75967	5.27625	56.1892	6.58224e-14	7.63007e-13	FGFBP2	protein_coding
ENSG00000137486	1.73056	4.21622	226.829	2.93015e-51	7.54185e-49	ARRB1	protein_coding
ENSG00000137648	-2.43087	8.27884	129.204	6.12092e-30	3.49308e-28	TMPRSS4	protein_coding
ENSG00000137699	-3.11367	9.35834	228.87	1.05121e-51	2.88213e-49	TRIM29	protein_coding
ENSG00000137709	1.32895	3.34536	37.6877	8.3027e-10	5.451e-09	POU2F3	protein_coding
ENSG00000137726	1.15209	3.01571	50.2366	1.36282e-12	1.32215e-11	FXYD6	protein_coding
ENSG00000137745	-2.124	7.06471	21.8039	3.01979e-06	1.1444e-05	MMP13	protein_coding
ENSG00000137802	-1.22399	5.1557	119.16	9.66232e-28	4.53016e-26	MAPKBP1	protein_coding
ENSG00000137857	-1.1234	6.12495	46.5191	9.07321e-12	7.88637e-11	DUOX1	protein_coding
ENSG00000137872	-2.11246	4.56721	64.3425	1.04563e-15	1.5424e-14	SEMA6D	protein_coding
ENSG00000137941	1.30532	2.88793	65.9456	4.63544e-16	7.15572e-15	TTLL7	protein_coding
ENSG00000137962	1.18791	4.88978	71.4886	2.78871e-17	4.95369e-16	ARHGAP29	protein_coding
ENSG00000137975	-5.92908	8.48184	378.875	2.18763e-84	3.4488e-81	CLCA2	protein_coding
ENSG00000138061	1.1933	5.65658	42.4415	7.283e-11	5.5534e-10	CYP1B1	protein_coding
ENSG00000138131	-1.08108	4.72219	15.671	7.53726e-05	0.000222103	LOXL4	protein_coding
ENSG00000138135	1.28638	3.33896	40.5241	1.94201e-10	1.3956e-09	CH25H	protein_coding
ENSG00000138639	-1.04375	3.8438	49.8093	1.69436e-12	1.62504e-11	ARHGAP24	protein_coding
ENSG00000138696	1.04036	2.45629	23.4819	1.26092e-06	5.06619e-06	BMPR1B	protein_coding
ENSG00000138755	1.03869	6.62865	20.4555	6.10323e-06	2.18614e-05	CXCL9	protein_coding
ENSG00000138771	1.27977	4.71449	112.434	2.87065e-26	1.22313e-24	SHROOM3	protein_coding
ENSG00000138821	1.26507	5.8269	70.0209	5.86796e-17	1.00553e-15	SLC39A8	protein_coding
ENSG00000138829	-2.97402	6.8478	47.648	5.10033e-12	4.58811e-11	FBN2	protein_coding
ENSG00000138964	1.01506	3.48958	58.1596	2.41686e-14	2.98253e-13	PARVG	protein_coding
ENSG00000139173	-1.66655	4.11606	187.975	8.7973e-43	1.10952e-40	TMEM117	protein_coding
ENSG00000139211	1.2479	5.17298	42.96	5.58713e-11	4.347e-10	AMIGO2	protein_coding
ENSG00000139324	-1.21778	6.64785	165.813	6.07835e-38	5.98908e-36	TMTC3	protein_coding
ENSG00000139410	1.43821	3.13132	145.194	1.9474e-33	1.41969e-31	SDSL	protein_coding
ENSG00000139433	-1.50088	7.51954	129.727	4.70158e-30	2.70759e-28	GLTP	protein_coding
ENSG00000139832	1.13873	4.25413	128.031	1.10514e-29	6.1401e-28	RAB20	protein_coding
ENSG00000139926	-1.97288	6.78261	230.498	4.64294e-52	1.30126e-49	FRMD6	protein_coding
ENSG00000139970	2.1652	2.99982	141.292	1.38872e-32	9.36609e-31	RTN1	protein_coding
ENSG00000140022	-2.22975	5.67454	209.484	1.77978e-47	3.40099e-45	STON2	protein_coding
ENSG00000140199	-1.1838	5.90853	82.7513	9.30562e-20	2.18103e-18	SLC12A6	protein_coding
ENSG00000140254	-1.43521	4.53655	70.0103	5.89968e-17	1.00959e-15	DUOXA1	protein_coding
ENSG00000140279	-2.58248	5.21485	72.1153	2.02988e-17	3.67829e-16	DUOX2	protein_coding
ENSG00000140443	-1.1059	7.34376	65.3843	6.16294e-16	9.26424e-15	IGF1R	protein_coding
ENSG00000140470	-1.19406	2.79079	36.4738	1.54731e-09	9.77687e-09	ADAMTS17	protein_coding
ENSG00000140519	-5.32943	7.32438	151.246	9.26233e-35	7.44054e-33	RHCG	protein_coding
ENSG00000140945	-1.48486	4.14344	36.4398	1.57457e-09	9.93915e-09	CDH13	protein_coding
ENSG00000140968	1.34257	4.28996	67.1737	2.48605e-16	3.97895e-15	IRF8	protein_coding
ENSG00000141293	1.50402	3.15363	78.857	6.67715e-19	1.4225e-17	SKAP1	protein_coding
ENSG00000141448	1.04405	2.52298	50.2172	1.37637e-12	1.33324e-11	GATA6	protein_coding
ENSG00000141579	-2.71072	5.68569	166.333	4.6782e-38	4.72011e-36	ZNF750	protein_coding
ENSG00000142149	1.49631	2.65895	62.3246	2.91257e-15	4.04999e-14	HUNK	protein_coding
ENSG00000142619	-3.11108	5.53873	44.4342	2.63056e-11	2.15293e-10	PADI3	protein_coding
ENSG00000142700	-1.10203	2.53391	8.50327	0.00354509	0.00745301	DMRTA2	protein_coding
ENSG00000142748	1.50428	2.99917	48.2803	3.69452e-12	3.39121e-11	FCN3	protein_coding
ENSG00000142973	1.44251	4.80521	25.4351	4.57529e-07	1.98499e-06	CYP4B1	protein_coding
ENSG00000143061	-2.14485	7.30227	250.768	1.76569e-56	7.67891e-54	IGSF3	protein_coding
ENSG00000143110	1.17803	3.71532	73.7837	8.71629e-18	1.64074e-16	C1orf162	protein_coding
ENSG00000143119	1.07821	5.87046	46.7206	8.18655e-12	7.18002e-11	CD53	protein_coding
ENSG00000143126	-1.35572	7.05654	73.9203	8.13352e-18	1.53563e-16	CELSR2	protein_coding
ENSG00000143217	-1.57256	7.08702	93.2967	4.50137e-22	1.31111e-20	NECTIN4	protein_coding
ENSG00000143248	1.01052	5.97624	52.0434	5.42864e-13	5.53484e-12	RGS5	protein_coding
ENSG00000143297	1.31332	4.16623	32.8967	9.71891e-09	5.46478e-08	FCRL5	protein_coding
ENSG00000143365	2.2237	2.79854	110.584	7.30014e-26	3.01867e-24	RORC	protein_coding
ENSG00000143375	1.40893	5.41669	113.393	1.76935e-26	7.59013e-25	CGN	protein_coding
ENSG00000143416	1.41313	5.30379	61.8497	3.70699e-15	5.08179e-14	SELENBP1	protein_coding
ENSG00000143502	-2.12603	5.45654	90.2799	2.06743e-21	5.53597e-20	SUSD4	protein_coding
ENSG00000143546	-2.98118	9.39946	64.329	1.05284e-15	1.55122e-14	S100A8	protein_coding
ENSG00000143556	-2.48566	7.0536	26.1064	3.23108e-07	1.43639e-06	S100A7	protein_coding
ENSG00000143850	1.83529	3.75221	115.344	6.6165e-27	2.91774e-25	PLEKHA6	protein_coding
ENSG00000143851	1.00958	3.90682	47.0632	6.87355e-12	6.09629e-11	PTPN7	protein_coding
ENSG00000143891	1.17998	4.17733	117.223	2.56482e-27	1.17201e-25	GALM	protein_coding
ENSG00000144036	-1.23692	5.90099	171.577	3.34834e-39	3.5978e-37	EXOC6B	protein_coding
ENSG00000144045	-1.72753	3.32905	74.323	6.63261e-18	1.27516e-16	DQX1	protein_coding
ENSG00000144366	1.12964	5.02887	38.1204	6.65111e-10	4.43829e-09	GULP1	protein_coding
ENSG00000144452	-1.5079	5.20981	38.8897	4.48439e-10	3.05153e-09	ABCA12	protein_coding
ENSG00000144476	-1.79016	7.54085	62.8608	2.21843e-15	3.14722e-14	ACKR3	protein_coding
ENSG00000144485	3.45868	4.6713	437.207	4.38834e-97	1.10692e-93	HES6	protein_coding
ENSG00000144824	-1.66241	6.64043	92.8821	5.55056e-22	1.60192e-20	PHLDB2	protein_coding
ENSG00000144847	-2.22632	3.14296	77.5742	1.27829e-18	2.62571e-17	IGSF11	protein_coding
ENSG00000144868	1.97242	2.86955	106.151	6.83318e-25	2.54218e-23	TMEM108	protein_coding
ENSG00000145569	1.41992	3.75037	149.24	2.54193e-34	1.97894e-32	OTULINL	protein_coding
ENSG00000145649	1.20621	3.36684	42.6716	6.47461e-11	4.97307e-10	GZMA	protein_coding
ENSG00000145777	-1.72555	2.13054	58.1291	2.45467e-14	3.02327e-13	TSLP	protein_coding
ENSG00000145824	-1.39147	7.67677	21.828	2.98218e-06	1.13219e-05	CXCL14	protein_coding
ENSG00000145934	-2.44623	6.12248	44.9584	2.01267e-11	1.67109e-10	TENM2	protein_coding
ENSG00000145990	-1.29658	4.75121	85.8347	1.95623e-20	4.90497e-19	GFOD1	protein_coding
ENSG00000145996	1.58623	5.00963	127.779	1.25434e-29	6.9385e-28	CDKAL1	protein_coding
ENSG00000146013	3.44181	3.01252	213.437	2.44317e-48	5.40511e-46	GFRA3	protein_coding
ENSG00000146054	-3.10733	3.46814	177.429	1.76539e-40	2.00586e-38	TRIM7	protein_coding
ENSG00000146197	-1.06978	4.39005	13.8884	0.000193988	0.000526712	SCUBE3	protein_coding
ENSG00000146555	-1.06871	6.16769	35.8422	2.13964e-09	1.32086e-08	SDK1	protein_coding
ENSG00000146648	-1.52806	8.7893	41.9524	9.35231e-11	7.05029e-10	EGFR	protein_coding
ENSG00000146904	-1.24072	5.64321	80.385	3.08129e-19	6.80581e-18	EPHA1	protein_coding
ENSG00000147010	1.15839	5.14411	104.743	1.39063e-24	4.94046e-23	SH3KBP1	protein_coding
ENSG00000147119	-1.54911	4.30748	62.5142	2.64537e-15	3.71117e-14	CHST7	protein_coding
ENSG00000147162	1.05679	7.11532	86.0864	1.72248e-20	4.35348e-19	OGT	protein_coding
ENSG00000147168	1.15556	3.31729	63.419	1.67095e-15	2.40297e-14	IL2RG	protein_coding
ENSG00000147394	-1.14612	6.58094	52.5223	4.25387e-13	4.42655e-12	ZNF185	protein_coding
ENSG00000147697	-1.28309	4.68844	32.6731	1.09034e-08	6.07932e-08	GSDMC	protein_coding
ENSG00000147862	1.03835	5.9471	61.4058	4.64451e-15	6.28253e-14	NFIB	protein_coding
ENSG00000147872	1.12839	5.90721	54.164	1.84435e-13	2.01742e-12	PLIN2	protein_coding
ENSG00000147883	-1.09702	5.46667	21.5711	3.40954e-06	1.28208e-05	CDKN2B	protein_coding
ENSG00000148053	-4.31403	8.58192	128.591	8.33245e-30	4.64995e-28	NTRK2	protein_coding
ENSG00000148219	1.34195	3.12985	42.4388	7.29294e-11	5.55762e-10	ASTN2	protein_coding
ENSG00000148408	-1.08857	3.67902	10.948	0.000937065	0.0022219	CACNA1B	protein_coding
ENSG00000148600	-3.56584	4.26388	151.286	9.07695e-35	7.3479e-33	CDHR1	protein_coding
ENSG00000148680	-2.89757	2.641	88.714	4.56217e-21	1.20121e-19	HTR7	protein_coding
ENSG00000148798	1.72027	2.96057	28.7248	8.34281e-08	4.07039e-07	INA	protein_coding
ENSG00000148926	-1.2406	6.7179	41.8518	9.84602e-11	7.40477e-10	ADM	protein_coding
ENSG00000149090	-1.43195	3.7604	34.82	3.61646e-09	2.16062e-08	PAMR1	protein_coding
ENSG00000149150	1.16801	3.01839	92.6056	6.38254e-22	1.82532e-20	SLC43A1	protein_coding
ENSG00000149212	-2.00866	7.82015	148.952	2.93848e-34	2.27363e-32	SESN3	protein_coding
ENSG00000149256	-1.50021	5.39824	70.6033	4.36784e-17	7.59824e-16	TENM4	protein_coding
ENSG00000149328	1.30309	3.56395	46.2337	1.04955e-11	9.05401e-11	GLB1L2	protein_coding
ENSG00000149527	-2.29829	5.47922	105.271	1.06519e-24	3.87151e-23	PLCH2	protein_coding
ENSG00000149557	-1.40252	4.65126	60.1089	8.97526e-15	1.17301e-13	FEZ1	protein_coding
ENSG00000149922	-1.24938	2.90097	41.0544	1.48053e-10	1.08476e-09	TBX6	protein_coding
ENSG00000149968	-3.11165	4.37524	59.9505	9.72728e-15	1.26344e-13	MMP3	protein_coding
ENSG00000150471	-1.31804	3.34561	33.7644	6.22073e-09	3.60385e-08	ADGRL3	protein_coding
ENSG00000150893	-1.21809	5.10953	12.6244	0.000380746	0.000978145	FREM2	protein_coding
ENSG00000151090	-1.0491	3.634	35.7594	2.23254e-09	1.37484e-08	THRB	protein_coding
ENSG00000151136	-1.55149	4.86562	59.9058	9.95073e-15	1.29114e-13	BTBD11	protein_coding
ENSG00000151332	1.07734	4.8716	109.53	1.24225e-25	5.03772e-24	MBIP	protein_coding
ENSG00000151376	1.84629	2.71218	193.883	4.51575e-44	6.39918e-42	ME3	protein_coding
ENSG00000151623	1.04224	2.51094	32.0991	1.46506e-08	8.00233e-08	NR3C2	protein_coding
ENSG00000151632	-1.09385	8.97393	12.063	0.000514329	0.00128654	AKR1C2	protein_coding
ENSG00000151715	1.56632	4.59125	71.1409	3.32609e-17	5.85875e-16	TMEM45B	protein_coding
ENSG00000151914	-1.69881	9.26142	96.0067	1.14493e-22	3.53051e-21	DST	protein_coding
ENSG00000152049	1.94847	3.30121	136.118	1.88025e-31	1.19766e-29	KCNE4	protein_coding
ENSG00000152104	-1.11453	6.14756	89.7897	2.64865e-21	7.07727e-20	PTPN14	protein_coding
ENSG00000152128	1.12672	3.24842	38.1149	6.66976e-10	4.44839e-09	TMEM163	protein_coding
ENSG00000152661	-1.39263	8.66274	56.8226	4.76942e-14	5.62167e-13	GJA1	protein_coding
ENSG00000152689	1.07285	3.23319	84.6076	3.63871e-20	8.85934e-19	RASGRP3	protein_coding
ENSG00000153012	1.23417	2.87297	51.1248	8.66745e-13	8.61418e-12	LGI2	protein_coding
ENSG00000153064	1.2676	2.88441	61.5007	4.42597e-15	6.01512e-14	BANK1	protein_coding
ENSG00000153132	1.71278	2.61476	61.9474	3.52763e-15	4.84646e-14	CLGN	protein_coding
ENSG00000153246	-2.28251	5.40616	174.185	9.01843e-40	1.00655e-37	PLA2R1	protein_coding
ENSG00000153283	1.14244	3.18087	68.1329	1.52839e-16	2.50991e-15	CD96	protein_coding
ENSG00000153294	-1.72455	4.03247	46.8325	7.73193e-12	6.80496e-11	ADGRF4	protein_coding
ENSG00000153395	1.95902	7.53043	226.212	3.9954e-51	9.8804e-49	LPCAT1	protein_coding
ENSG00000153446	1.42816	4.31692	26.3435	2.85781e-07	1.27856e-06	C16orf89	protein_coding
ENSG00000153563	1.29427	3.90861	61.6341	4.13597e-15	5.63922e-14	CD8A	protein_coding
ENSG00000153707	-1.76878	4.45958	38.7114	4.91321e-10	3.32254e-09	PTPRD	protein_coding
ENSG00000153802	-7.17039	6.13234	269.979	1.14658e-60	6.57301e-58	TMPRSS11D	protein_coding
ENSG00000153885	-1.38354	5.92573	109.714	1.13218e-25	4.60616e-24	KCTD15	protein_coding
ENSG00000153898	1.0731	2.27552	62.0096	3.41794e-15	4.72147e-14	MCOLN2	protein_coding
ENSG00000153904	1.48081	4.67895	160	1.1317e-36	1.02683e-34	DDAH1	protein_coding
ENSG00000154102	-1.92474	3.56206	104.945	1.25559e-24	4.47332e-23	C16orf74	protein_coding
ENSG00000154146	1.20807	3.77383	40.5355	1.93073e-10	1.38828e-09	NRGN	protein_coding
ENSG00000154217	1.03263	4.70395	94.0133	3.13411e-22	9.257e-21	PITPNC1	protein_coding
ENSG00000154227	-6.67714	5.34764	715.624	1.19732e-157	7.55028e-154	CERS3	protein_coding
ENSG00000154240	1.01755	2.83213	64.0004	1.24391e-15	1.81157e-14	CEP112	protein_coding
ENSG00000154342	-1.86786	2.74503	48.4061	3.46485e-12	3.18504e-11	WNT3A	protein_coding
ENSG00000154556	1.03024	3.12028	33.6704	6.52871e-09	3.77015e-08	SORBS2	protein_coding
ENSG00000154760	1.68207	4.3033	123.84	9.13173e-29	4.77881e-27	SLFN13	protein_coding
ENSG00000154856	1.4033	5.5494	58.3717	2.16992e-14	2.70158e-13	APCDD1	protein_coding
ENSG00000154917	-1.04306	5.70263	14.3019	0.000155706	0.00042999	RAB6B	protein_coding
ENSG00000155066	-1.47539	7.18156	48.6357	3.08203e-12	2.85813e-11	PROM2	protein_coding
ENSG00000155093	2.04464	2.71445	163.972	1.53451e-37	1.45513e-35	PTPRN2	protein_coding
ENSG00000155307	1.014	3.88755	51.6785	6.53736e-13	6.5854e-12	SAMSN1	protein_coding
ENSG00000155465	1.00822	4.72876	50.2196	1.3747e-12	1.33265e-11	SLC7A7	protein_coding
ENSG00000155659	1.27608	4.96045	46.7618	8.01596e-12	7.0402e-11	VSIG4	protein_coding
ENSG00000155760	-1.14856	6.0234	32.6277	1.1161e-08	6.2147e-08	FZD7	protein_coding
ENSG00000155761	-1.00033	2.73733	19.6778	9.1662e-06	3.17768e-05	SPAG17	protein_coding
ENSG00000155846	-1.25818	3.93661	91.392	1.17853e-21	3.23122e-20	PPARGC1B	protein_coding
ENSG00000155918	-4.8218	3.76798	213.403	2.4857e-48	5.40511e-46	RAET1L	protein_coding
ENSG00000155966	-2.10348	3.69973	53.7945	2.22593e-13	2.40561e-12	AFF2	protein_coding
ENSG00000156127	1.13685	2.88595	63.3459	1.73417e-15	2.48821e-14	BATF	protein_coding
ENSG00000156234	1.07468	5.81047	19.6981	9.06933e-06	3.14497e-05	CXCL13	protein_coding
ENSG00000156284	-1.16655	3.62687	8.72932	0.00313133	0.00666987	CLDN8	protein_coding
ENSG00000156298	-1.2544	5.2598	25.5402	4.33272e-07	1.8895e-06	TSPAN7	protein_coding
ENSG00000156463	-1.90034	5.11633	100.847	9.93837e-24	3.36943e-22	SH3RF2	protein_coding
ENSG00000156535	-2.29068	7.15643	190.088	3.04209e-43	3.93674e-41	CD109	protein_coding
ENSG00000156738	2.439	4.13811	82.5896	1.00986e-19	2.34125e-18	MS4A1	protein_coding
ENSG00000156869	-1.50081	5.20231	121.241	3.38375e-28	1.66703e-26	FRRS1	protein_coding
ENSG00000156966	1.27226	4.47182	60.6314	6.88288e-15	9.11837e-14	B3GNT7	protein_coding
ENSG00000157168	-1.6306	4.41228	43.4343	4.38431e-11	3.47548e-10	NRG1	protein_coding
ENSG00000157404	2.71521	5.21067	142.827	6.41289e-33	4.4933e-31	KIT	protein_coding
ENSG00000157445	-1.30065	2.90047	36.2144	1.76761e-09	1.10526e-08	CACNA2D3	protein_coding
ENSG00000157570	-1.66876	5.52203	46.4318	9.48656e-12	8.22865e-11	TSPAN18	protein_coding
ENSG00000157765	1.6569	8.29552	38.1671	6.49396e-10	4.33802e-09	SLC34A2	protein_coding
ENSG00000158023	-1.67794	5.45422	83.9519	5.06966e-20	1.20867e-18	CFAP251	protein_coding
ENSG00000158055	-3.27249	5.41758	226.457	3.53213e-51	8.90944e-49	GRHL3	protein_coding
ENSG00000158106	1.26104	4.21514	79.352	5.19726e-19	1.11856e-17	RHPN1	protein_coding
ENSG00000158220	1.67685	2.38423	105.064	1.18233e-24	4.24831e-23	ESYT3	protein_coding
ENSG00000158528	1.91626	2.75253	91.0267	1.41744e-21	3.87783e-20	PPP1R9A	protein_coding
ENSG00000158825	1.54572	3.17986	42.4185	7.36882e-11	5.60867e-10	CDA	protein_coding
ENSG00000159164	1.05788	4.06222	39.4869	3.3026e-10	2.30378e-09	SV2A	protein_coding
ENSG00000159166	-1.75209	7.51053	209.39	1.86649e-47	3.51347e-45	LAD1	protein_coding
ENSG00000159189	1.12815	7.57886	45.7446	1.34721e-11	1.14264e-10	C1QC	protein_coding
ENSG00000159228	-1.10699	7.34215	29.2089	6.49796e-08	3.2176e-07	CBR1	protein_coding
ENSG00000159231	-1.52672	2.43191	37.8745	7.54447e-10	4.99218e-09	CBR3	protein_coding
ENSG00000159399	-1.17366	8.03419	55.0748	1.16029e-13	1.30541e-12	HK2	protein_coding
ENSG00000159516	-7.58219	4.05892	145.888	1.37368e-33	1.01315e-31	SPRR2G	protein_coding
ENSG00000159527	-4.76	3.44767	163.607	1.84347e-37	1.73506e-35	PGLYRP3	protein_coding
ENSG00000159753	1.96596	2.79012	178.45	1.05665e-40	1.22261e-38	CARMIL2	protein_coding
ENSG00000160111	1.08062	3.17462	35.9129	2.0634e-09	1.27692e-08	CPAMD8	protein_coding
ENSG00000160180	2.39259	4.97745	77.983	1.0393e-18	2.17013e-17	TFF3	protein_coding
ENSG00000160183	2.72727	2.54757	202.112	7.22796e-46	1.16871e-43	TMPRSS3	protein_coding
ENSG00000160213	-1.37181	9.25535	91.5484	1.08898e-21	2.9922e-20	CSTB	protein_coding
ENSG00000160862	4.14119	5.30704	219.056	1.45297e-49	3.39348e-47	AZGP1	protein_coding
ENSG00000160867	1.31112	3.53257	58.2234	2.33982e-14	2.90166e-13	FGFR4	protein_coding
ENSG00000161217	-1.23282	7.2178	141.598	1.19052e-32	8.11613e-31	PCYT1A	protein_coding
ENSG00000161243	-1.18598	5.12973	31.4666	2.02903e-08	1.08617e-07	FBXO27	protein_coding
ENSG00000161249	-1.4854	6.74185	35.4091	2.67229e-09	1.62973e-08	DMKN	protein_coding
ENSG00000161405	1.11527	4.6566	51.4726	7.26023e-13	7.2787e-12	IKZF3	protein_coding
ENSG00000161642	-1.23638	6.83854	169.092	1.16832e-38	1.20778e-36	ZNF385A	protein_coding
ENSG00000161798	1.41975	2.86685	20.8036	5.08881e-06	1.84638e-05	AQP5	protein_coding
ENSG00000161905	-1.33528	4.31694	10.8534	0.00098612	0.00232597	ALOX15	protein_coding
ENSG00000162078	-1.61695	2.73838	23.3867	1.32491e-06	5.3148e-06	ZG16B	protein_coding
ENSG00000162413	-1.08366	6.2887	130.829	2.69943e-30	1.5835e-28	KLHL21	protein_coding
ENSG00000162415	1.05639	2.42622	53.1018	3.16699e-13	3.35366e-12	ZSWIM5	protein_coding
ENSG00000162493	-1.43246	6.50615	42.3156	7.76701e-11	5.8975e-10	PDPN	protein_coding
ENSG00000162543	1.51664	2.69196	43.2398	4.84262e-11	3.80768e-10	UBXN10	protein_coding
ENSG00000162552	-1.7747	4.03326	52.1124	5.24127e-13	5.36986e-12	WNT4	protein_coding
ENSG00000162739	1.26842	2.80257	51.2108	8.29592e-13	8.25795e-12	SLAMF6	protein_coding
ENSG00000162894	1.28751	3.29759	59.4336	1.26491e-14	1.6196e-13	FCMR	protein_coding
ENSG00000162981	-2.11867	6.68373	115.096	7.49781e-27	3.29486e-25	LRATD1	protein_coding
ENSG00000162998	1.47732	3.24489	74.7487	5.34597e-18	1.04209e-16	FRZB	protein_coding
ENSG00000163032	-1.89388	5.59517	79.651	4.46738e-19	9.63121e-18	VSNL1	protein_coding
ENSG00000163141	-1.58914	4.2394	54.6422	1.44593e-13	1.60954e-12	BNIPL	protein_coding
ENSG00000163191	-1.04486	10.073	85.0069	2.97328e-20	7.28135e-19	S100A11	protein_coding
ENSG00000163207	-3.93953	5.992	115.007	7.84009e-27	3.43331e-25	IVL	protein_coding
ENSG00000163209	-8.23815	7.9714	232.311	1.86759e-52	5.3532e-50	SPRR3	protein_coding
ENSG00000163216	-5.82477	6.95393	197.36	7.86877e-45	1.16754e-42	SPRR2D	protein_coding
ENSG00000163218	-2.41218	3.20925	55.6817	8.52073e-14	9.7164e-13	PGLYRP4	protein_coding
ENSG00000163220	-1.96006	10.5854	36.2272	1.75601e-09	1.09855e-08	S100A9	protein_coding
ENSG00000163221	-2.0573	3.23178	30.1907	3.91578e-08	2.01246e-07	S100A12	protein_coding
ENSG00000163235	-1.30508	5.8648	73.3101	1.10801e-17	2.06719e-16	TGFA	protein_coding
ENSG00000163273	-1.85916	1.79272	19.7608	8.77624e-06	3.05256e-05	NPPC	protein_coding
ENSG00000163293	-1.11138	3.52664	44.6679	2.33455e-11	1.92566e-10	NIPAL1	protein_coding
ENSG00000163331	-2.97645	5.97449	66.9018	2.85368e-16	4.53283e-15	DAPL1	protein_coding
ENSG00000163347	-2.37518	9.29689	74.5992	5.76659e-18	1.11375e-16	CLDN1	protein_coding
ENSG00000163472	-1.86338	5.05025	171.094	4.26728e-39	4.48491e-37	TMEM79	protein_coding
ENSG00000163590	-1.1247	4.97128	37.8875	7.49449e-10	4.96171e-09	PPM1L	protein_coding
ENSG00000163629	-1.32791	6.32349	78.8895	6.56839e-19	1.4017e-17	PTPN13	protein_coding
ENSG00000163735	1.83015	3.24111	51.3776	7.6205e-13	7.61567e-12	CXCL5	protein_coding
ENSG00000163739	-1.56391	6.38568	27.6771	1.4335e-07	6.7435e-07	CXCL1	protein_coding
ENSG00000163879	2.68814	3.27556	201.921	7.95426e-46	1.26986e-43	DNALI1	protein_coding
ENSG00000163961	-1.05965	5.95186	71.5551	2.69616e-17	4.80282e-16	RNF168	protein_coding
ENSG00000163964	-1.24037	6.18913	94.3688	2.61889e-22	7.82687e-21	PIGX	protein_coding
ENSG00000163993	2.26432	5.83734	78.2446	9.10409e-19	1.91688e-17	S100P	protein_coding
ENSG00000164070	-1.11004	5.315	54.6885	1.41231e-13	1.5749e-12	HSPA4L	protein_coding
ENSG00000164086	-1.81566	6.50064	219.721	1.04056e-49	2.47614e-47	DUSP7	protein_coding
ENSG00000164093	-1.36551	2.86083	11.9239	0.000554175	0.00137719	PITX2	protein_coding
ENSG00000164099	-1.38731	3.73661	27.6035	1.48912e-07	6.98429e-07	PRSS12	protein_coding
ENSG00000164266	4.58222	3.16949	383.797	1.85448e-85	3.34125e-82	SPINK1	protein_coding
ENSG00000164488	-1.10008	3.75494	11.7668	0.000602974	0.00148733	DACT2	protein_coding
ENSG00000164626	1.91218	3.43379	167.905	2.12158e-38	2.1754e-36	KCNK5	protein_coding
ENSG00000164674	1.04047	3.22704	81.4011	1.84257e-19	4.16462e-18	SYTL3	protein_coding
ENSG00000164687	-2.3041	6.6798	73.9556	7.98921e-18	1.51064e-16	FABP5	protein_coding
ENSG00000164741	1.03615	4.99182	46.5302	9.02152e-12	7.84685e-11	DLC1	protein_coding
ENSG00000164761	1.05142	2.41078	35.9503	2.02413e-09	1.25323e-08	TNFRSF11B	protein_coding
ENSG00000164825	-1.02122	4.15463	8.24709	0.00408174	0.00842613	DEFB1	protein_coding
ENSG00000164867	1.704	3.09021	134.366	4.54278e-31	2.79481e-29	NOS3	protein_coding
ENSG00000164930	-1.36305	7.41613	173.03	1.61188e-39	1.7525e-37	FZD6	protein_coding
ENSG00000164985	1.26495	5.8628	132.064	1.44848e-30	8.62635e-29	PSIP1	protein_coding
ENSG00000165140	1.08754	4.0493	32.7083	1.0708e-08	5.98624e-08	FBP1	protein_coding
ENSG00000165152	-1.37161	5.17525	48.0741	4.10418e-12	3.74273e-11	PGAP4	protein_coding
ENSG00000165169	-1.09937	6.0371	65.6166	5.47766e-16	8.33345e-15	DYNLT3	protein_coding
ENSG00000165194	-1.50757	4.41529	22.5372	2.06117e-06	8.01588e-06	PCDH19	protein_coding
ENSG00000165215	3.10599	4.34549	201.568	9.49955e-46	1.4976e-43	CLDN3	protein_coding
ENSG00000165272	-1.10634	8.32652	14.9582	0.000109919	0.000312793	AQP3	protein_coding
ENSG00000165474	-3.96718	8.48711	203.546	3.51596e-46	5.91244e-44	GJB2	protein_coding
ENSG00000165626	1.05538	2.86752	34.1231	5.1733e-09	3.03609e-08	BEND7	protein_coding
ENSG00000165716	1.28899	2.42294	68.3948	1.33832e-16	2.2209e-15	DIPK1B	protein_coding
ENSG00000165799	-3.98537	3.14187	92.1602	7.99367e-22	2.23539e-20	RNASE7	protein_coding
ENSG00000165816	1.16047	3.86468	34.8464	3.56777e-09	2.13255e-08	VWA2	protein_coding
ENSG00000166106	-1.04134	3.65327	15.3313	9.0209e-05	0.000262026	ADAMTS15	protein_coding
ENSG00000166349	-1.3484	2.41254	55.3218	1.02327e-13	1.16161e-12	RAG1	protein_coding
ENSG00000166394	-1.88567	5.32137	107.676	3.16588e-25	1.22855e-23	CYB5R2	protein_coding
ENSG00000166396	-2.46866	3.81344	49.4754	2.00876e-12	1.90515e-11	SERPINB7	protein_coding
ENSG00000166415	-1.25067	5.90199	37.185	1.07435e-09	6.94498e-09	WDR72	protein_coding
ENSG00000166432	1.36811	2.4917	63.7104	1.44125e-15	2.09172e-14	ZMAT1	protein_coding
ENSG00000166501	1.19643	3.75424	61.4216	4.60736e-15	6.24146e-14	PRKCB	protein_coding
ENSG00000166535	-3.31703	6.77092	78.2563	9.05032e-19	1.90874e-17	A2ML1	protein_coding
ENSG00000166562	1.89401	5.97483	255.244	1.86748e-57	9.05871e-55	SEC11C	protein_coding
ENSG00000166582	1.29107	3.11547	76.8972	1.80089e-18	3.65746e-17	CENPV	protein_coding
ENSG00000166592	1.20094	4.0793	31.1263	2.41773e-08	1.27744e-07	RRAD	protein_coding
ENSG00000166670	-2.85689	7.24729	45.271	1.71567e-11	1.4387e-10	MMP10	protein_coding
ENSG00000166869	-3.92734	2.59988	78.7323	7.11215e-19	1.50754e-17	CHP2	protein_coding
ENSG00000166922	3.02088	3.28424	259.737	1.95842e-58	1.02915e-55	SCG5	protein_coding
ENSG00000167077	1.02205	3.01197	33.3113	7.85268e-09	4.50378e-08	MEI1	protein_coding
ENSG00000167105	1.09615	2.47423	40.3161	2.16023e-10	1.54013e-09	TMEM92	protein_coding
ENSG00000167107	1.18861	4.62733	109.054	1.57915e-25	6.30261e-24	ACSF2	protein_coding
ENSG00000167157	-1.10294	3.5408	33.299	7.90227e-09	4.5281e-08	PRRX2	protein_coding
ENSG00000167183	2.35151	3.66899	173.3	1.40754e-39	1.55719e-37	PRR15L	protein_coding
ENSG00000167286	1.34755	2.91873	66.5773	3.36437e-16	5.2907e-15	CD3D	protein_coding
ENSG00000167315	1.4682	4.65055	147.402	6.40885e-34	4.86918e-32	ACAA2	protein_coding
ENSG00000167549	-1.23601	2.3895	38.7706	4.76644e-10	3.23022e-09	CORO6	protein_coding
ENSG00000167552	1.7272	7.35218	156.51	6.55074e-36	5.73736e-34	TUBA1A	protein_coding
ENSG00000167600	-2.52496	7.53526	115.64	5.69885e-27	2.53077e-25	CYP2S1	protein_coding
ENSG00000167653	1.34586	3.98395	18.6064	1.60681e-05	5.3287e-05	PSCA	protein_coding
ENSG00000167656	-3.06272	6.75794	43.8044	3.62891e-11	2.92446e-10	LY6D	protein_coding
ENSG00000167695	-1.21736	5.64564	111.478	4.65003e-26	1.94838e-24	TLCD3A	protein_coding
ENSG00000167711	1.33612	4.00089	61.968	3.49077e-15	4.80105e-14	SERPINF2	protein_coding
ENSG00000167741	-1.34057	4.06249	37.0368	1.1592e-09	7.46289e-09	GGT6	protein_coding
ENSG00000167768	-5.26629	4.49348	85.0561	2.90016e-20	7.11611e-19	KRT1	protein_coding
ENSG00000167779	-1.58223	4.97017	29.8452	4.67955e-08	2.36927e-07	IGFBP6	protein_coding
ENSG00000167861	1.69598	4.72586	211.762	5.66744e-48	1.1913e-45	HID1	protein_coding
ENSG00000167880	-1.21597	7.29613	60.4831	7.42139e-15	9.78041e-14	EVPL	protein_coding
ENSG00000167972	1.26608	6.408	30.1657	3.96666e-08	2.03612e-07	ABCA3	protein_coding
ENSG00000167984	1.0944	2.57714	72.9063	1.35951e-17	2.5141e-16	NLRC3	protein_coding
ENSG00000168032	-1.45348	4.56716	59.3513	1.31891e-14	1.67852e-13	ENTPD3	protein_coding
ENSG00000168140	1.2993	4.66077	99.6819	1.78948e-23	5.93919e-22	VASN	protein_coding
ENSG00000168143	-2.59558	5.53457	162.048	4.03894e-37	3.74552e-35	FAM83B	protein_coding
ENSG00000168243	1.73289	4.51949	54.1881	1.8219e-13	1.99633e-12	GNG4	protein_coding
ENSG00000168309	1.60396	3.03227	56.3211	6.15501e-14	7.16116e-13	FAM107A	protein_coding
ENSG00000168421	1.28588	3.26142	68.6638	1.16766e-16	1.94796e-15	RHOH	protein_coding
ENSG00000168453	-2.81087	6.20088	125.73	3.52234e-29	1.9066e-27	HR	protein_coding
ENSG00000168476	-1.08353	6.34411	120.159	5.83805e-28	2.81029e-26	REEP4	protein_coding
ENSG00000168477	1.23715	3.14215	41.8073	1.00726e-10	7.56164e-10	TNXB	protein_coding
ENSG00000168481	-1.87696	3.42949	29.9355	4.46664e-08	2.27032e-07	LGI3	protein_coding
ENSG00000168484	1.80782	8.38837	20.6218	5.59543e-06	2.01916e-05	SFTPC	protein_coding
ENSG00000168502	-1.65697	4.93895	87.3275	9.19621e-21	2.37669e-19	MTCL1	protein_coding
ENSG00000168575	-1.14854	7.26178	67.8266	1.78528e-16	2.92035e-15	SLC20A2	protein_coding
ENSG00000168646	1.72921	3.42298	135.891	2.10816e-31	1.33608e-29	AXIN2	protein_coding
ENSG00000168672	1.03454	5.77651	86.7702	1.21892e-20	3.11826e-19	LRATD2	protein_coding
ENSG00000168679	2.03286	2.62831	192.396	9.53765e-44	1.29343e-41	SLC16A4	protein_coding
ENSG00000168734	1.06346	4.87339	103.211	3.01363e-24	1.04705e-22	PKIG	protein_coding
ENSG00000168824	-1.66119	3.90921	33.6463	6.60997e-09	3.81533e-08	NSG1	protein_coding
ENSG00000168874	1.69999	2.65934	74.6205	5.70464e-18	1.10348e-16	ATOH8	protein_coding
ENSG00000168899	1.10753	4.63495	67.3199	2.30845e-16	3.71829e-15	VAMP5	protein_coding
ENSG00000168918	1.1352	4.72581	63.9644	1.26687e-15	1.84288e-14	INPP5D	protein_coding
ENSG00000168970	-1.03292	2.71425	30.2283	3.8407e-08	1.97548e-07	JMJD7-PLA2G4B	protein_coding
ENSG00000169035	-2.60872	4.37223	31.8747	1.64448e-08	8.90139e-08	KLK7	protein_coding
ENSG00000169169	1.22814	2.6029	64.0757	1.19732e-15	1.74776e-14	CPT1C	protein_coding
ENSG00000169174	-1.48309	5.21608	29.8828	4.58955e-08	2.32931e-07	PCSK9	protein_coding
ENSG00000169184	-1.94601	5.01617	102.255	4.88138e-24	1.67749e-22	MN1	protein_coding
ENSG00000169429	-1.00513	7.50172	12.7623	0.000353685	0.000913884	CXCL8	protein_coding
ENSG00000169432	-2.01493	4.71167	40.9947	1.52644e-10	1.11538e-09	SCN9A	protein_coding
ENSG00000169442	1.39427	4.60022	65.4836	5.85985e-16	8.85083e-15	CD52	protein_coding
ENSG00000169469	-6.50419	8.0921	301.012	1.98272e-67	1.78615e-64	SPRR1B	protein_coding
ENSG00000169474	-6.92845	6.74683	242.167	1.32471e-54	4.64091e-52	SPRR1A	protein_coding
ENSG00000169508	1.10492	3.92713	49.2782	2.22113e-12	2.09052e-11	GPR183	protein_coding
ENSG00000169594	-3.51578	5.66478	155.918	8.82158e-36	7.67295e-34	BNC1	protein_coding
ENSG00000169696	1.19506	5.64292	130.662	2.93639e-30	1.71452e-28	ASPSCR1	protein_coding
ENSG00000169715	1.03361	5.05634	26.082	3.2722e-07	1.45262e-06	MT1E	protein_coding
ENSG00000169783	1.4981	3.17931	53.543	2.53e-13	2.71306e-12	LINGO1	protein_coding
ENSG00000169860	-2.98625	5.97217	215.787	7.50534e-49	1.69031e-46	P2RY1	protein_coding
ENSG00000169991	-1.37057	6.18092	59.3613	1.31225e-14	1.67311e-13	IFFO2	protein_coding
ENSG00000170006	-1.85002	5.33475	134.432	4.39585e-31	2.71767e-29	TMEM154	protein_coding
ENSG00000170271	1.66445	3.70444	118.486	1.35739e-27	6.31713e-26	FAXDC2	protein_coding
ENSG00000170323	-1.22483	4.27246	8.90492	0.00284403	0.00612933	FABP4	protein_coding
ENSG00000170373	2.80263	4.983	89.0676	3.8154e-21	1.0088e-19	CST1	protein_coding
ENSG00000170382	1.07712	2.84919	27.5349	1.54283e-07	7.21741e-07	LRRN2	protein_coding
ENSG00000170425	-1.19504	3.98734	50.0974	1.46301e-12	1.41499e-11	ADORA2B	protein_coding
ENSG00000170454	-2.60077	3.48859	33.8714	5.88785e-09	3.42675e-08	KRT75	protein_coding
ENSG00000170465	-6.79398	7.25509	227.737	1.85705e-51	4.98322e-49	KRT6C	protein_coding
ENSG00000170477	-2.97858	6.89993	31.2905	2.22162e-08	1.18124e-07	KRT4	protein_coding
ENSG00000170571	1.35063	4.76277	97.8786	4.44839e-23	1.42033e-21	EMB	protein_coding
ENSG00000170689	4.0122	3.46165	185.274	3.4196e-42	4.2701e-40	HOXB9	protein_coding
ENSG00000170775	1.00951	2.69283	18.1526	2.0389e-05	6.64099e-05	GPR37	protein_coding
ENSG00000170873	-1.03454	6.04884	51.114	8.71565e-13	8.64845e-12	MTSS1	protein_coding
ENSG00000170962	1.3542	2.49077	70.5767	4.4271e-17	7.68013e-16	PDGFD	protein_coding
ENSG00000170989	1.1296	4.0618	66.645	3.25085e-16	5.13781e-15	S1PR1	protein_coding
ENSG00000171056	-1.12227	3.86958	30.4077	3.50141e-08	1.81057e-07	SOX7	protein_coding
ENSG00000171124	-1.17702	4.64686	24.3083	8.20844e-07	3.40542e-06	FUT3	protein_coding
ENSG00000171130	1.31666	4.32464	98.4527	3.32883e-23	1.08204e-21	ATP6V0E2	protein_coding
ENSG00000171243	-1.8029	5.06562	28.2943	1.04203e-07	5.00078e-07	SOSTDC1	protein_coding
ENSG00000171303	2.32722	2.8234	103.489	2.61857e-24	9.12305e-23	KCNK3	protein_coding
ENSG00000171345	-1.38868	10.7288	47.6168	5.18218e-12	4.65842e-11	KRT19	protein_coding
ENSG00000171346	-3.05527	9.98317	78.9225	6.45948e-19	1.38314e-17	KRT15	protein_coding
ENSG00000171401	-5.99278	9.56323	132.685	1.05947e-30	6.3933e-29	KRT13	protein_coding
ENSG00000171444	-1.8747	5.60405	164.794	1.01478e-37	9.84489e-36	MCC	protein_coding
ENSG00000171462	-1.46137	3.62741	59.6117	1.15548e-14	1.4916e-13	DLK2	protein_coding
ENSG00000171476	1.21969	6.06149	42.1795	8.32675e-11	6.30732e-10	HOPX	protein_coding
ENSG00000171517	-2.31328	4.76652	115.641	5.69737e-27	2.53077e-25	LPAR3	protein_coding
ENSG00000171557	3.72113	6.34938	112.807	2.37833e-26	1.0168e-24	FGG	protein_coding
ENSG00000171604	1.0842	4.77865	61.1044	5.41268e-15	7.24679e-14	CXXC5	protein_coding
ENSG00000171631	1.24035	3.49253	56.4915	5.6442e-14	6.58507e-13	P2RY6	protein_coding
ENSG00000171658	-2.51948	6.41896	36.8913	1.24899e-09	8.00828e-09	NMRAL2P	transcribed_unprocessed_pseudogene
ENSG00000171791	1.22475	4.84454	55.8868	7.6768e-14	8.81783e-13	BCL2	protein_coding
ENSG00000171867	-1.54632	8.15521	119.438	8.39897e-28	3.98225e-26	PRNP	protein_coding
ENSG00000171885	1.46895	5.15683	20.8511	4.96418e-06	1.80479e-05	AQP4	protein_coding
ENSG00000171903	-2.19382	6.72334	27.7413	1.38672e-07	6.53561e-07	CYP4F11	protein_coding
ENSG00000171951	3.79654	4.85375	194.291	3.67979e-44	5.33442e-42	SCG2	protein_coding
ENSG00000172116	2.70438	2.6209	189.685	3.72449e-43	4.74477e-41	CD8B	protein_coding
ENSG00000172164	2.18901	4.51797	331.381	4.80812e-74	6.064e-71	SNTB1	protein_coding
ENSG00000172215	1.02051	2.75527	37.9586	7.2262e-10	4.79585e-09	CXCR6	protein_coding
ENSG00000172379	1.01056	4.49322	37.3654	9.79448e-10	6.3707e-09	ARNT2	protein_coding
ENSG00000172382	-1.62333	3.21521	47.07	6.84977e-12	6.07947e-11	PRSS27	protein_coding
ENSG00000172543	1.52112	2.67491	83.382	6.76363e-20	1.60043e-18	CTSW	protein_coding
ENSG00000172548	-3.45082	4.36061	99.8934	1.60827e-23	5.38023e-22	NIPAL4	protein_coding
ENSG00000172572	1.32172	3.18573	64.2244	1.11025e-15	1.63389e-14	PDE3A	protein_coding
ENSG00000172602	1.96299	3.78082	89.2484	3.48233e-21	9.22671e-20	RND1	protein_coding
ENSG00000172716	1.19393	5.04727	87.4677	8.56693e-21	2.22775e-19	SLFN11	protein_coding
ENSG00000172724	1.17429	4.40957	25.2505	5.03462e-07	2.17157e-06	CCL19	protein_coding
ENSG00000172818	-1.71687	3.83942	77.5055	1.32354e-18	2.71422e-17	OVOL1	protein_coding
ENSG00000172819	-1.1672	6.48107	105.255	1.07386e-24	3.89183e-23	RARG	protein_coding
ENSG00000172915	1.05176	3.09751	43.0649	5.29546e-11	4.13538e-10	NBEA	protein_coding
ENSG00000173221	1.06959	4.73389	64.7829	8.36202e-16	1.24219e-14	GLRX	protein_coding
ENSG00000173253	-1.72063	4.10817	26.1313	3.18969e-07	1.41899e-06	DMRT2	protein_coding
ENSG00000173267	1.53601	4.09048	41.0287	1.50009e-10	1.0974e-09	SNCG	protein_coding
ENSG00000173369	1.09347	7.45484	43.1065	5.18393e-11	4.05581e-10	C1QB	protein_coding
ENSG00000173372	1.22823	7.12818	61.5542	4.30726e-15	5.86643e-14	C1QA	protein_coding
ENSG00000173376	2.06139	4.13081	79.9988	3.74638e-19	8.16052e-18	NDNF	protein_coding
ENSG00000173391	1.12779	4.60737	32.3386	1.29515e-08	7.13918e-08	OLR1	protein_coding
ENSG00000173467	1.13355	3.89272	16.243	5.57142e-05	0.000168183	AGR3	protein_coding
ENSG00000173546	-1.18268	5.76694	23.3278	1.36613e-06	5.46452e-06	CSPG4	protein_coding
ENSG00000173762	1.10735	3.68996	50.9559	9.44631e-13	9.31485e-12	CD7	protein_coding
ENSG00000173801	-1.63135	10.1784	210.491	1.07319e-47	2.11486e-45	JUP	protein_coding
ENSG00000173805	-2.57648	4.42934	78.1859	9.37861e-19	1.9681e-17	HAP1	protein_coding
ENSG00000173950	-1.20241	6.06668	94.108	2.98772e-22	8.84534e-21	XXYLT1	protein_coding
ENSG00000174007	-1.50795	3.34854	90.4265	1.91982e-21	5.19588e-20	CEP19	protein_coding
ENSG00000174226	-2.35816	2.53874	38.0925	6.74681e-10	4.4974e-09	SNX31	protein_coding
ENSG00000174307	-1.06225	6.23904	71.9788	2.17517e-17	3.93027e-16	PHLDA3	protein_coding
ENSG00000174469	-1.88006	5.52769	28.8211	7.93814e-08	3.88053e-07	CNTNAP2	protein_coding
ENSG00000174502	1.29979	2.86683	32.0061	1.53686e-08	8.35467e-08	SLC26A9	protein_coding
ENSG00000174564	-2.61459	5.72405	72.3808	1.77434e-17	3.23849e-16	IL20RB	protein_coding
ENSG00000174640	1.20535	5.02559	52.2765	4.82105e-13	4.97978e-12	SLCO2A1	protein_coding
ENSG00000174791	-1.34689	4.53887	62.7088	2.39646e-15	3.38836e-14	RIN1	protein_coding
ENSG00000174804	1.09547	3.89918	106.512	5.69486e-25	2.1699e-23	FZD4	protein_coding
ENSG00000175040	-1.29197	5.86662	30.9258	2.68081e-08	1.40818e-07	CHST2	protein_coding
ENSG00000175084	1.09297	2.38755	21.6749	3.22986e-06	1.21742e-05	DES	protein_coding
ENSG00000175121	-4.83827	2.80604	140.008	2.65085e-32	1.75961e-30	WFDC5	protein_coding
ENSG00000175130	1.42307	7.81071	149.282	2.48864e-34	1.94948e-32	MARCKSL1	protein_coding
ENSG00000175318	1.06235	2.88586	51.6855	6.51431e-13	6.56743e-12	GRAMD2A	protein_coding
ENSG00000175445	1.53665	4.19542	57.1416	4.05543e-14	4.85266e-13	LPL	protein_coding
ENSG00000175463	1.40454	3.60791	90.5927	1.76514e-21	4.78752e-20	TBC1D10C	protein_coding
ENSG00000175505	1.04318	3.30613	60.5178	7.29155e-15	9.63952e-14	CLCF1	protein_coding
ENSG00000175567	1.45139	6.8567	121.302	3.28218e-28	1.62333e-26	UCP2	protein_coding
ENSG00000175591	-1.421	4.20167	64.9814	7.5607e-16	1.12713e-14	P2RY2	protein_coding
ENSG00000175592	-1.05865	5.353	24.905	6.0226e-07	2.56698e-06	FOSL1	protein_coding
ENSG00000175785	-1.57418	3.12595	27.5249	1.55083e-07	7.25217e-07	PRIMA1	protein_coding
ENSG00000175793	-2.11477	10.0606	165.879	5.87992e-38	5.83918e-36	SFN	protein_coding
ENSG00000175906	-1.63002	5.47482	83.3067	7.02628e-20	1.65636e-18	ARL4D	protein_coding
ENSG00000175984	-2.68982	4.4515	291.34	2.53831e-65	1.88313e-62	DENND2C	protein_coding
ENSG00000176014	-1.15106	7.03321	70.2266	5.28684e-17	9.08414e-16	TUBB6	protein_coding
ENSG00000176092	-1.74996	4.83921	80.0023	3.73972e-19	8.16009e-18	CRYBG2	protein_coding
ENSG00000176153	-1.33216	8.4392	18.4779	1.71883e-05	5.66594e-05	GPX2	protein_coding
ENSG00000176273	-1.66026	4.61575	53.7734	2.25002e-13	2.42956e-12	SLC35G1	protein_coding
ENSG00000176597	-1.26075	6.53388	80.4041	3.05162e-19	6.75212e-18	B3GNT5	protein_coding
ENSG00000176641	-1.85851	5.16737	96.5813	8.56526e-23	2.66072e-21	RNF152	protein_coding
ENSG00000176907	1.68363	6.79947	92.1854	7.89255e-22	2.21202e-20	TCIM	protein_coding
ENSG00000176920	-1.11421	4.35954	40.3563	2.1162e-10	1.5113e-09	FUT2	protein_coding
ENSG00000177181	1.42714	3.77366	42.8799	5.82059e-11	4.51471e-10	RIMKLA	protein_coding
ENSG00000177570	-1.27245	5.36914	48.0783	4.09533e-12	3.74006e-11	SAMD12	protein_coding
ENSG00000177614	-1.50421	4.64258	35.5352	2.50479e-09	1.53203e-08	PGBD5	protein_coding
ENSG00000177627	-4.25081	2.82152	148.468	3.74819e-34	2.86498e-32	C12orf54	protein_coding
ENSG00000177675	1.11565	2.85605	52.6342	4.01835e-13	4.19531e-12	CD163L1	protein_coding
ENSG00000177679	-1.26457	4.14423	48.1646	3.91896e-12	3.58939e-11	SRRM3	protein_coding
ENSG00000177685	2.07571	3.2887	200.588	1.55445e-45	2.42033e-43	CRACR2B	protein_coding
ENSG00000178184	-1.77939	4.99657	190.652	2.29128e-43	3.01017e-41	PARD6G	protein_coding
ENSG00000178222	1.1904	2.65751	19.8362	8.43698e-06	2.94186e-05	RNF212	protein_coding
ENSG00000178363	-3.73626	3.21444	122.144	2.14656e-28	1.0743e-26	CALML3	protein_coding
ENSG00000178531	1.4121	2.62875	83.5735	6.13905e-20	1.45537e-18	CTXN1	protein_coding
ENSG00000178573	-1.1631	6.45903	57.0188	4.31655e-14	5.12621e-13	MAF	protein_coding
ENSG00000178726	-1.41272	6.99552	39.3321	3.5751e-10	2.47607e-09	THBD	protein_coding
ENSG00000178773	1.1059	3.07229	32.0141	1.5306e-08	8.32424e-08	CPNE7	protein_coding
ENSG00000178919	-4.1682	6.68856	130.103	3.89043e-30	2.25074e-28	FOXE1	protein_coding
ENSG00000178934	-3.02696	5.06575	52.6654	3.95504e-13	4.13265e-12	LGALS7B	protein_coding
ENSG00000179144	1.2337	3.10186	75.3977	3.84839e-18	7.63144e-17	GIMAP7	protein_coding
ENSG00000179178	1.93716	4.2969	136.924	1.25273e-31	8.06093e-30	TMEM125	protein_coding
ENSG00000179344	1.16902	6.96933	44.4376	2.62597e-11	2.15057e-10	HLA-DQB1	protein_coding
ENSG00000179431	-1.21592	4.18067	60.7177	6.58747e-15	8.74538e-14	FJX1	protein_coding
ENSG00000179583	1.17012	4.86222	54.201	1.80992e-13	1.98493e-12	CIITA	protein_coding
ENSG00000179715	1.43109	3.51084	122.294	1.99025e-28	1.00004e-26	PCED1B	protein_coding
ENSG00000179761	1.12199	2.26225	32.0176	1.52782e-08	8.31272e-08	PIPOX	protein_coding
ENSG00000179869	-2.88646	6.02867	119.152	9.69894e-28	4.53048e-26	ABCA13	protein_coding
ENSG00000180096	1.388	2.93077	129.146	6.30131e-30	3.54786e-28	SEPTIN1	protein_coding
ENSG00000180155	-1.18627	4.47123	26.9992	2.03539e-07	9.32787e-07	LYNX1	protein_coding
ENSG00000180438	-1.54731	2.82163	37.8646	7.58275e-10	5.01488e-09	TPRXL	transcribed_processed_pseudogene
ENSG00000180448	1.05408	5.45412	109.821	1.0726e-25	4.37787e-24	ARHGAP45	protein_coding
ENSG00000180535	1.37851	2.75833	74.3182	6.64878e-18	1.27632e-16	BHLHA15	protein_coding
ENSG00000180644	1.04388	3.94288	41.9863	9.19159e-11	6.93328e-10	PRF1	protein_coding
ENSG00000180730	-1.16235	4.89915	15.3236	9.0577e-05	0.000262974	SHISA2	protein_coding
ENSG00000180739	-2.58824	4.37054	155.469	1.10581e-35	9.48738e-34	S1PR5	protein_coding
ENSG00000180773	1.0229	4.01909	114.929	8.15516e-27	3.54606e-25	SLC36A4	protein_coding
ENSG00000181031	1.26621	3.11783	66.6964	3.16718e-16	5.01815e-15	RPH3AL	protein_coding
ENSG00000181392	1.62923	2.38205	82.5433	1.0338e-19	2.39235e-18	SYNE4	protein_coding
ENSG00000181449	-1.9182	7.83496	47.0528	6.90995e-12	6.12426e-11	SOX2	protein_coding
ENSG00000181467	-1.07109	7.08031	100.407	1.24077e-23	4.18413e-22	RAP2B	protein_coding
ENSG00000181513	1.07712	3.03284	153.779	2.58814e-35	2.14748e-33	ACBD4	protein_coding
ENSG00000181744	-1.43912	6.43662	72.5779	1.60571e-17	2.94348e-16	DIPK2A	protein_coding
ENSG00000181804	-1.15028	4.29406	47.8793	4.53273e-12	4.09798e-11	SLC9A9	protein_coding
ENSG00000182040	-3.29245	3.29085	120.717	4.40697e-28	2.14597e-26	USH1G	protein_coding
ENSG00000182057	-1.20848	3.53593	94.8231	2.08179e-22	6.33731e-21	OGFRP1	lncRNA
ENSG00000182118	-1.0886	4.43554	46.027	1.16633e-11	9.99981e-11	FAM89A	protein_coding
ENSG00000182134	1.42762	3.95286	152.461	5.02378e-35	4.11428e-33	TDRKH	protein_coding
ENSG00000182162	1.40013	2.80644	66.1525	4.17355e-16	6.49036e-15	P2RY8	protein_coding
ENSG00000182175	-2.57518	5.93012	120.195	5.73404e-28	2.77079e-26	RGMA	protein_coding
ENSG00000182463	-1.24675	3.94996	59.3597	1.31333e-14	1.67311e-13	TSHZ2	protein_coding
ENSG00000182541	-1.10743	7.31829	117.885	1.83721e-27	8.45652e-26	LIMK2	protein_coding
ENSG00000182580	-1.24739	6.92193	57.0752	4.19454e-14	5.00487e-13	EPHB3	protein_coding
ENSG00000182585	-1.43434	2.94864	15.6398	7.66261e-05	0.000225586	EPGN	protein_coding
ENSG00000182752	-1.15343	2.96139	21.0708	4.42619e-06	1.62465e-05	PAPPA	protein_coding
ENSG00000182782	-1.56401	4.43922	70.9338	3.69419e-17	6.44413e-16	HCAR2	protein_coding
ENSG00000182809	1.12628	6.16974	54.496	1.55761e-13	1.7255e-12	CRIP2	protein_coding
ENSG00000182866	1.35786	3.67304	85.3612	2.48547e-20	6.12241e-19	LCK	protein_coding
ENSG00000182985	1.50435	5.37911	85.8158	1.97498e-20	4.94216e-19	CADM1	protein_coding
ENSG00000183248	1.77171	3.25197	73.0236	1.28112e-17	2.3761e-16	PRR36	protein_coding
ENSG00000183347	-4.8912	6.92122	266.659	6.06822e-60	3.32749e-57	GBP6	protein_coding
ENSG00000183421	-1.26742	5.54175	78.9125	6.49218e-19	1.38779e-17	RIPK4	protein_coding
ENSG00000183431	1.12729	6.66594	120.839	4.14362e-28	2.02556e-26	SF3A3	protein_coding
ENSG00000183760	-2.70065	2.80924	51.737	6.34554e-13	6.40753e-12	ACP7	protein_coding
ENSG00000183780	-1.19274	2.41653	15.7304	7.3041e-05	0.000215635	SLC35F3	protein_coding
ENSG00000183798	-1.68932	2.85534	23.6508	1.15499e-06	4.68233e-06	EMILIN3	protein_coding
ENSG00000183844	1.05951	3.85659	15.6148	7.76461e-05	0.000228215	FAM3B	protein_coding
ENSG00000183876	-1.65292	3.7887	51.9494	5.69507e-13	5.77846e-12	ARSI	protein_coding
ENSG00000183943	-1.31576	6.4489	62.3974	2.80698e-15	3.91178e-14	PRKX	protein_coding
ENSG00000184163	-1.42011	2.95177	26.1976	3.08212e-07	1.37307e-06	C1QTNF12	protein_coding
ENSG00000184292	-1.49774	9.10643	74.1039	7.41106e-18	1.41171e-16	TACSTD2	protein_coding
ENSG00000184363	-1.0611	7.42922	98.0736	4.03113e-23	1.30027e-21	PKP3	protein_coding
ENSG00000184574	-1.31666	4.18245	78.6432	7.44039e-19	1.57447e-17	LPAR5	protein_coding
ENSG00000184613	-1.2803	5.72007	25.1179	5.39302e-07	2.31665e-06	NELL2	protein_coding
ENSG00000184731	-2.12908	5.56683	106.351	6.17738e-25	2.32565e-23	FAM110C	protein_coding
ENSG00000184828	-2.21771	5.86977	84.5695	3.70935e-20	9.01393e-19	ZBTB7C	protein_coding
ENSG00000184916	-1.03505	6.64388	46.5878	8.76026e-12	7.63014e-11	JAG2	protein_coding
ENSG00000184922	1.01024	5.03193	80.8427	2.44413e-19	5.4655e-18	FMNL1	protein_coding
ENSG00000185090	1.40689	2.527	62.4896	2.67857e-15	3.75356e-14	MANEAL	protein_coding
ENSG00000185112	-1.59714	5.70726	61.2524	5.02072e-15	6.74348e-14	FAM43A	protein_coding
ENSG00000185187	1.06956	4.78076	141.822	1.06371e-32	7.29104e-31	SIGIRR	protein_coding
ENSG00000185269	4.96755	4.83221	452.3	2.27758e-100	7.1812e-97	NOTUM	protein_coding
ENSG00000185340	-1.095	5.86147	93.2164	4.68782e-22	1.36228e-20	GAS2L1	protein_coding
ENSG00000185442	1.2703	4.15725	95.0251	1.87985e-22	5.7406e-21	FAM174B	protein_coding
ENSG00000185477	1.21438	4.09978	82.687	9.61313e-20	2.2328e-18	GPRIN3	protein_coding
ENSG00000185479	-5.60004	9.06308	249.642	3.10775e-56	1.3065e-53	KRT6B	protein_coding
ENSG00000185499	1.22593	7.31678	45.7183	1.36539e-11	1.15728e-10	MUC1	protein_coding
ENSG00000185567	-2.24883	7.88896	85.9313	1.86295e-20	4.68038e-19	AHNAK2	protein_coding
ENSG00000185585	-1.23021	5.81243	48.4802	3.33641e-12	3.07818e-11	OLFML2A	protein_coding
ENSG00000185614	-1.82177	2.83945	179.266	7.01116e-41	8.26399e-39	INKA1	protein_coding
ENSG00000185630	1.13882	6.23547	59.4782	1.23654e-14	1.58811e-13	PBX1	protein_coding
ENSG00000185633	-1.14875	8.16695	23.7641	1.08893e-06	4.42734e-06	NDUFA4L2	protein_coding
ENSG00000185697	1.25484	2.59394	104.32	1.72148e-24	6.06461e-23	MYBL1	protein_coding
ENSG00000185761	-1.27026	2.92045	44.018	3.25373e-11	2.63897e-10	ADAMTSL5	protein_coding
ENSG00000185811	1.15263	4.24786	54.1043	1.90127e-13	2.07609e-12	IKZF1	protein_coding
ENSG00000185860	-2.31553	3.77894	25.5709	4.26414e-07	1.86088e-06	CCDC190	protein_coding
ENSG00000185963	-1.96188	7.24973	246.171	1.77471e-55	7.2202e-53	BICD2	protein_coding
ENSG00000185986	1.30137	3.25786	107.749	3.05065e-25	1.19117e-23	SDHAP3	transcribed_unprocessed_pseudogene
ENSG00000186081	-4.23536	12.7873	203.99	2.81282e-46	4.85962e-44	KRT5	protein_coding
ENSG00000186197	-1.29433	3.36222	38.7819	4.73913e-10	3.21344e-09	EDARADD	protein_coding
ENSG00000186395	-2.16019	6.91582	58.2164	2.34816e-14	2.90627e-13	KRT10	protein_coding
ENSG00000186462	-1.44081	2.46749	52.8217	3.65237e-13	3.83864e-12	NAP1L2	protein_coding
ENSG00000186529	-1.77219	6.40135	18.8549	1.41049e-05	4.73114e-05	CYP4F3	protein_coding
ENSG00000186806	-1.05902	3.74635	21.32	3.88664e-06	1.44725e-05	VSIG10L	protein_coding
ENSG00000186832	-5.14602	9.78076	219.931	9.36539e-50	2.27147e-47	KRT16	protein_coding
ENSG00000186847	-7.35171	10.4641	195.307	2.20852e-44	3.23881e-42	KRT14	protein_coding
ENSG00000187054	-7.17132	5.6804	190.077	3.059e-43	3.93674e-41	TMPRSS11A	protein_coding
ENSG00000187091	-1.34482	4.87056	44.608	2.40705e-11	1.97899e-10	PLCD1	protein_coding
ENSG00000187266	1.33557	2.3838	193.535	5.38071e-44	7.54016e-42	EPOR	protein_coding
ENSG00000187583	-1.28245	3.3063	61.1145	5.38513e-15	7.21757e-14	PLEKHN1	protein_coding
ENSG00000187689	-4.91647	4.75927	57.8332	2.85312e-14	3.47798e-13	AMTN	protein_coding
ENSG00000187775	-1.68491	4.64002	39.9035	2.66822e-10	1.88314e-09	DNAH17	protein_coding
ENSG00000187957	1.90066	2.56892	57.0761	4.19279e-14	5.00487e-13	DNER	protein_coding
ENSG00000188001	-2.24513	4.36552	83.0598	7.96086e-20	1.87318e-18	TPRG1	protein_coding
ENSG00000188060	1.36815	2.41552	111.012	5.88183e-26	2.44824e-24	RAB42	protein_coding
ENSG00000188064	-1.92809	7.00319	98.7033	2.93313e-23	9.60848e-22	WNT7B	protein_coding
ENSG00000188089	-1.04693	3.6471	13.1632	0.000285504	0.000750162	PLA2G4E	protein_coding
ENSG00000188153	-1.62966	6.62992	57.9977	2.62418e-14	3.21947e-13	COL4A5	protein_coding
ENSG00000188257	5.17289	4.59493	317.839	4.28273e-71	4.50115e-68	PLA2G2A	protein_coding
ENSG00000188293	-3.7057	3.13824	52.724	3.83876e-13	4.01779e-12	IGFL1	protein_coding
ENSG00000188322	1.51186	4.63408	58.8812	1.67487e-14	2.11024e-13	SBK1	protein_coding
ENSG00000188373	-5.41258	4.13588	145.952	1.32995e-33	9.8667e-32	C10orf99	protein_coding
ENSG00000188404	1.43231	4.36589	68.2853	1.41471e-16	2.33234e-15	SELL	protein_coding
ENSG00000188508	-7.41778	5.0115	143.292	5.07356e-33	3.61512e-31	KRTDAP	protein_coding
ENSG00000188522	-1.37828	5.6181	100.047	1.48794e-23	4.99094e-22	FAM83G	protein_coding
ENSG00000188536	1.23886	2.52981	28.498	9.37965e-08	4.53938e-07	HBA2	protein_coding
ENSG00000188643	-1.12358	8.51825	64.3672	1.03265e-15	1.52503e-14	S100A16	protein_coding
ENSG00000188906	1.20297	5.52842	31.217	2.30733e-08	1.22424e-07	LRRK2	protein_coding
ENSG00000188910	-2.16125	5.99559	114.06	1.26405e-26	5.44104e-25	GJB3	protein_coding
ENSG00000189001	-4.63448	5.873	109.981	9.89506e-26	4.05183e-24	SBSN	protein_coding
ENSG00000189120	1.41421	3.46267	59.6791	1.11658e-14	1.44285e-13	SP6	protein_coding
ENSG00000189280	-3.40924	5.2436	237.25	1.56466e-53	5.05987e-51	GJB5	protein_coding
ENSG00000189334	-1.15131	7.99007	25.2353	5.07447e-07	2.18651e-06	S100A14	protein_coding
ENSG00000189366	-1.23445	3.40273	45.9069	1.2401e-11	1.05677e-10	ALG1L	protein_coding
ENSG00000189410	-2.30912	2.54693	56.2422	6.4071e-14	7.44074e-13	SH2D5	protein_coding
ENSG00000196074	1.02226	2.80606	24.4155	7.76418e-07	3.23393e-06	SYCP2	protein_coding
ENSG00000196083	-1.66046	6.51902	98.4163	3.39065e-23	1.0993e-21	IL1RAP	protein_coding
ENSG00000196126	1.07927	8.7095	43.4774	4.28894e-11	3.40202e-10	HLA-DRB1	protein_coding
ENSG00000196218	-1.55031	5.26776	53.0137	3.31223e-13	3.49572e-12	RYR1	protein_coding
ENSG00000196260	2.34174	3.56394	57.4309	3.50056e-14	4.22479e-13	SFTA2	protein_coding
ENSG00000196344	-3.35815	7.33835	56.9382	4.49721e-14	5.31371e-13	ADH7	protein_coding
ENSG00000196368	-1.73856	3.27398	52.7814	3.72815e-13	3.91177e-12	NUDT11	protein_coding
ENSG00000196549	1.59365	5.35639	43.7022	3.82339e-11	3.0592e-10	MME	protein_coding
ENSG00000196557	1.132	2.90851	55.9921	7.2762e-14	8.38825e-13	CACNA1H	protein_coding
ENSG00000196562	-1.29954	7.35051	48.5064	3.2922e-12	3.04185e-11	SULF2	protein_coding
ENSG00000196611	-1.248	7.7758	16.0572	6.14591e-05	0.000183896	MMP1	protein_coding
ENSG00000196616	1.33945	4.19276	19.4254	1.04605e-05	3.59379e-05	ADH1B	protein_coding
ENSG00000196684	1.32529	3.44255	78.3713	8.53835e-19	1.80378e-17	HSH2D	protein_coding
ENSG00000196735	1.0957	7.27737	37.7399	8.08358e-10	5.31544e-09	HLA-DQA1	protein_coding
ENSG00000196739	-1.16817	5.54318	38.8535	4.56825e-10	3.10424e-09	COL27A1	protein_coding
ENSG00000196754	-3.94379	9.80177	171.121	4.21059e-39	4.46252e-37	S100A2	protein_coding
ENSG00000196872	1.0403	2.97405	38.7498	4.81756e-10	3.25961e-09	CRACDL	protein_coding
ENSG00000196878	-1.44076	9.1425	55.8133	7.9691e-14	9.12863e-13	LAMB3	protein_coding
ENSG00000197077	-1.20451	7.13978	64.1185	1.17159e-15	1.71218e-14	KIAA1671	protein_coding
ENSG00000197121	-1.24548	5.83866	64.0517	1.21197e-15	1.7671e-14	PGAP1	protein_coding
ENSG00000197142	1.86919	4.63901	140.331	2.2533e-32	1.50363e-30	ACSL5	protein_coding
ENSG00000197249	1.28837	8.32811	36.5065	1.52162e-09	9.62418e-09	SERPINA1	protein_coding
ENSG00000197471	1.10157	3.82883	46.6689	8.40517e-12	7.36153e-11	SPN	protein_coding
ENSG00000197479	-1.02443	2.78438	17.1886	3.38453e-05	0.000106025	PCDHB11	protein_coding
ENSG00000197506	-1.00886	3.22576	23.5068	1.24476e-06	5.00604e-06	SLC28A3	protein_coding
ENSG00000197565	-1.50158	5.70887	26.8133	2.24094e-07	1.01921e-06	COL4A6	protein_coding
ENSG00000197614	-1.62509	4.0214	26.5053	2.62816e-07	1.18464e-06	MFAP5	protein_coding
ENSG00000197632	-4.16096	4.66974	105.182	1.11429e-24	4.01526e-23	SERPINB2	protein_coding
ENSG00000197635	2.06436	4.49966	116.429	3.82832e-27	1.73057e-25	DPP4	protein_coding
ENSG00000197641	-8.15313	7.33474	431.915	6.223e-96	1.30807e-92	SERPINB13	protein_coding
ENSG00000197757	1.01414	2.4292	28.9737	7.33684e-08	3.61454e-07	HOXC6	protein_coding
ENSG00000197822	1.06852	3.28679	66.6238	3.28587e-16	5.18018e-15	OCLN	protein_coding
ENSG00000197847	-1.87389	2.60105	44.988	1.98245e-11	1.64926e-10	SLC22A20P	transcribed_unitary_pseudogene
ENSG00000198142	-1.30338	6.27819	101.925	5.7673e-24	1.97655e-22	SOWAHC	protein_coding
ENSG00000198168	1.48308	4.41304	142.432	7.82467e-33	5.42224e-31	SVIP	protein_coding
ENSG00000198223	1.14883	3.00208	66.3971	3.68652e-16	5.78289e-15	CSF2RA	protein_coding
ENSG00000198270	-1.01239	4.56716	28.1029	1.15033e-07	5.48506e-07	TMEM116	protein_coding
ENSG00000198417	1.16791	3.15066	64.8941	7.9034e-16	1.17683e-14	MT1F	protein_coding
ENSG00000198435	-1.6196	5.30836	78.7593	7.01567e-19	1.48959e-17	NRARP	protein_coding
ENSG00000198478	1.03604	4.85112	49.3878	2.10044e-12	1.98581e-11	SH3BGRL2	protein_coding
ENSG00000198483	-1.20254	2.69395	35.1991	2.97658e-09	1.80137e-08	ANKRD35	protein_coding
ENSG00000198502	1.22429	7.0975	43.4071	4.44564e-11	3.51967e-10	HLA-DRB5	protein_coding
ENSG00000198521	1.09243	2.98024	48.4848	3.32865e-12	3.07327e-11	ZNF43	protein_coding
ENSG00000198523	2.16182	3.07845	108.836	1.76319e-25	6.9929e-24	PLN	protein_coding
ENSG00000198682	1.01483	5.52254	42.79	6.09433e-11	4.70966e-10	PAPSS2	protein_coding
ENSG00000198729	-1.91302	5.87336	91.7749	9.71183e-22	2.68924e-20	PPP1R14C	protein_coding
ENSG00000198732	2.23857	3.356	62.3005	2.94847e-15	4.08739e-14	SMOC1	protein_coding
ENSG00000198734	1.45671	2.84696	59.9566	9.69725e-15	1.26084e-13	F5	protein_coding
ENSG00000198753	-1.04629	4.50553	38.8749	4.51859e-10	3.07215e-09	PLXNB3	protein_coding
ENSG00000198759	-1.13576	5.16946	54.6486	1.44124e-13	1.60573e-12	EGFL6	protein_coding
ENSG00000198771	1.18142	4.11481	64.1989	1.12473e-15	1.64908e-14	RCSD1	protein_coding
ENSG00000198774	-1.39007	5.4502	34.7018	3.84273e-09	2.28606e-08	RASSF9	protein_coding
ENSG00000198807	-1.43905	5.12059	29.8583	4.64794e-08	2.35515e-07	PAX9	protein_coding
ENSG00000198821	1.20073	2.92544	74.8783	5.00647e-18	9.8046e-17	CD247	protein_coding
ENSG00000198829	1.22154	2.84155	25.7772	3.83193e-07	1.6845e-06	SUCNR1	protein_coding
ENSG00000198846	1.9056	3.02868	154.054	2.25334e-35	1.90732e-33	TOX	protein_coding
ENSG00000198851	1.21768	4.26553	60.5155	7.30011e-15	9.64074e-14	CD3E	protein_coding
ENSG00000198959	1.1864	8.02332	50.913	9.65511e-13	9.5133e-12	TGM2	protein_coding
ENSG00000203697	2.40196	3.44684	96.9555	7.09045e-23	2.23005e-21	CAPN8	protein_coding
ENSG00000203747	1.06794	6.31905	43.0286	5.39443e-11	4.20746e-10	FCGR3A	protein_coding
ENSG00000203778	1.10357	2.8176	56.6542	5.19607e-14	6.09041e-13	FAM229B	protein_coding
ENSG00000203785	-7.72869	6.47063	212.019	4.98273e-48	1.06512e-45	SPRR2E	protein_coding
ENSG00000204060	1.28369	2.37969	46.0195	1.17083e-11	1.00316e-10	FOXO6	protein_coding
ENSG00000204084	1.65703	4.44295	206.838	6.72531e-47	1.22927e-44	INPP5B	protein_coding
ENSG00000204161	1.05003	2.83533	57.0348	4.28165e-14	5.09916e-13	TMEM273	protein_coding
ENSG00000204252	1.04911	5.19444	40.677	1.79591e-10	1.29874e-09	HLA-DOA	protein_coding
ENSG00000204257	1.04504	5.92419	50.3411	1.29217e-12	1.25747e-11	HLA-DMA	protein_coding
ENSG00000204305	2.36518	5.23911	99.8008	1.68526e-23	5.62287e-22	AGER	protein_coding
ENSG00000204381	-1.33613	4.86539	43.0198	5.41897e-11	4.22398e-10	LAYN	protein_coding
ENSG00000204580	-1.01729	9.01364	80.3084	3.20298e-19	7.06223e-18	DDR1	protein_coding
ENSG00000204866	-1.99981	2.75546	46.0876	1.13083e-11	9.71524e-11	IGFL2	protein_coding
ENSG00000204936	-3.74713	4.00961	66.2428	3.9867e-16	6.23052e-15	CD177	protein_coding
ENSG00000204959	-1.01786	2.83627	37.1137	1.11438e-09	7.18904e-09	ARHGEF34P	unprocessed_pseudogene
ENSG00000205076	-3.98086	3.70682	58.4433	2.09231e-14	2.61011e-13	LGALS7	protein_coding
ENSG00000205189	1.24503	4.5263	134.622	3.99351e-31	2.48109e-29	ZBTB10	protein_coding
ENSG00000205363	-1.69646	2.75528	36.5651	1.4765e-09	9.36232e-09	INSYN1	protein_coding
ENSG00000205413	-1.3843	6.24971	57.002	4.35365e-14	5.1654e-13	SAMD9	protein_coding
ENSG00000205420	-4.826	12.1041	295.845	2.64884e-66	2.08794e-63	KRT6A	protein_coding
ENSG00000205426	2.87028	1.90466	157.779	3.45934e-36	3.07248e-34	KRT81	protein_coding
ENSG00000205488	-2.41196	3.44892	93.3357	4.41351e-22	1.2885e-20	CALML3-AS1	lncRNA
ENSG00000205517	2.94288	2.5069	359.147	4.31755e-80	6.05033e-77	RGL3	protein_coding
ENSG00000206073	-3.03332	5.98988	52.0455	5.4229e-13	5.53346e-12	SERPINB4	protein_coding
ENSG00000206075	-3.3273	7.80811	252.006	9.48449e-57	4.43031e-54	SERPINB5	protein_coding
ENSG00000206190	1.49855	3.61627	94.6486	2.27363e-22	6.86004e-21	ATP10A	protein_coding
ENSG00000211638	1.67709	5.03411	32.5606	1.15534e-08	6.41055e-08	IGLV8-61	IG_V_gene
ENSG00000211650	1.2946	3.73331	17.534	2.82221e-05	8.96341e-05	IGLV5-45	IG_V_gene
ENSG00000211658	1.01774	3.58733	12.2982	0.00045339	0.00114592	IGLV3-27	IG_V_gene
ENSG00000211669	1.13313	5.80296	15.3519	8.92324e-05	0.000259607	IGLV3-10	IG_V_gene
ENSG00000211670	1.12241	4.82069	13.5931	0.000227014	0.000608007	IGLV3-9	IG_V_gene
ENSG00000211751	1.32998	3.40145	66.5642	3.38678e-16	5.31931e-15	TRBC1	TR_C_gene
ENSG00000211772	1.27914	4.2014	61.3481	4.78261e-15	6.45806e-14	TRBC2	TR_C_gene
ENSG00000211898	1.51254	6.78279	22.3459	2.27695e-06	8.79073e-06	IGHD	IG_C_gene
ENSG00000211899	1.32281	9.93257	25.2157	5.12634e-07	2.20735e-06	IGHM	IG_C_gene
ENSG00000211961	-1.99037	3.71386	14.7813	0.000120726	0.000340322	IGHV1-45	IG_V_gene
ENSG00000211964	1.01282	5.63576	14.4025	0.000147609	0.000409603	IGHV3-48	IG_V_gene
ENSG00000213088	1.05459	3.21782	21.2377	4.05699e-06	1.50402e-05	ACKR1	protein_coding
ENSG00000213366	-1.26402	4.23781	24.8949	6.05421e-07	2.57959e-06	GSTM2	protein_coding
ENSG00000213654	1.06604	4.66568	74.424	6.30174e-18	1.2134e-16	GPSM3	protein_coding
ENSG00000213722	1.0239	5.40832	94.1512	2.92323e-22	8.67479e-21	DDAH2	protein_coding
ENSG00000213859	-1.18019	5.30393	69.7759	6.6439e-17	1.13234e-15	KCTD11	protein_coding
ENSG00000213903	-2.41217	5.62888	150.345	1.45766e-34	1.15623e-32	LTB4R	protein_coding
ENSG00000213963	-2.22545	3.43077	88.1334	6.11864e-21	1.601e-19	AC019080.1	lncRNA
ENSG00000214290	1.21211	3.20577	30.2958	3.70927e-08	1.91178e-07	COLCA2	protein_coding
ENSG00000214514	-5.36241	3.47729	169.342	1.03017e-38	1.07376e-36	KRT42P	transcribed_unprocessed_pseudogene
ENSG00000214530	1.04531	6.01882	76.4764	2.22859e-18	4.50433e-17	STARD10	protein_coding
ENSG00000214548	2.5702	5.16336	123.299	1.19943e-28	6.1744e-27	MEG3	lncRNA
ENSG00000214711	-3.30242	2.80508	88.3298	5.54022e-21	1.45569e-19	CAPN14	protein_coding
ENSG00000215271	-1.0624	5.09273	90.3794	1.96604e-21	5.29823e-20	HOMEZ	protein_coding
ENSG00000215458	-1.49743	2.53383	58.9301	1.63373e-14	2.06458e-13	AATBC	lncRNA
ENSG00000223572	-1.56697	3.06858	53.0503	3.25122e-13	3.43708e-12	CKMT1A	protein_coding
ENSG00000223573	-1.9042	4.68844	73.8163	8.57338e-18	1.61626e-16	TINCR	protein_coding
ENSG00000223865	1.0191	7.57138	43.6548	3.91723e-11	3.12289e-10	HLA-DPB1	protein_coding
ENSG00000223891	1.08211	3.31062	107.304	3.81934e-25	1.46412e-23	OSER1-DT	lncRNA
ENSG00000224259	-2.68676	4.78975	56.7896	4.85025e-14	5.71162e-13	LINC01133	lncRNA
ENSG00000224652	-1.13212	2.76238	21.9989	2.72813e-06	1.03949e-05	LINC00885	lncRNA
ENSG00000224689	-3.36407	4.31672	77.6498	1.23027e-18	2.5478e-17	ZNF812P	transcribed_unprocessed_pseudogene
ENSG00000225138	-1.49895	4.546	46.6026	8.69457e-12	7.57816e-11	SLC9A3-AS1	lncRNA
ENSG00000225548	-1.73698	2.48084	31.7211	1.77979e-08	9.59002e-08	LINC01980	lncRNA
ENSG00000225614	-1.11067	4.24299	29.4922	5.61413e-08	2.8064e-07	ZNF469	protein_coding
ENSG00000225663	1.01017	5.88715	107.295	3.83541e-25	1.46582e-23	MCRIP1	protein_coding
ENSG00000227300	1.22243	2.7756	21.1532	4.23994e-06	1.56357e-05	KRT16P2	transcribed_unprocessed_pseudogene
ENSG00000227507	1.70768	4.02272	91.8561	9.32126e-22	2.58942e-20	LTB	protein_coding
ENSG00000227640	-1.53009	3.45846	34.4698	4.32923e-09	2.55979e-08	SOX21-AS1	lncRNA
ENSG00000229035	-5.15868	3.00415	77.0069	1.7036e-18	3.46545e-17	SPRR2C	unprocessed_pseudogene
ENSG00000230006	1.08171	2.9012	23.3358	1.36043e-06	5.44515e-06	ANKRD36BP2	transcribed_unprocessed_pseudogene
ENSG00000230316	-1.43632	2.82015	20.3509	6.4464e-06	2.29796e-05	FEZF1-AS1	lncRNA
ENSG00000230937	-2.46957	6.60131	94.5321	2.41151e-22	7.2587e-21	MIR205HG	lncRNA
ENSG00000230943	-2.44986	3.77955	132.871	9.65056e-31	5.85158e-29	LINC02541	lncRNA
ENSG00000231389	1.00377	8.09445	37.5471	8.92298e-10	5.83696e-09	HLA-DPA1	protein_coding
ENSG00000232216	1.03947	3.03931	14.8925	0.000113816	0.000322499	IGHV3-43	IG_V_gene
ENSG00000232855	-2.54376	3.46506	62.8546	2.22544e-15	3.15362e-14	AF165147.1	lncRNA
ENSG00000237289	-1.74258	3.54524	66.3454	3.78439e-16	5.92904e-15	CKMT1B	protein_coding
ENSG00000237440	1.15336	2.38326	42.5799	6.78529e-11	5.19272e-10	ZNF737	protein_coding
ENSG00000237541	1.18756	5.09265	24.7897	6.39368e-07	2.71323e-06	HLA-DQA2	protein_coding
ENSG00000237978	-1.13217	3.59656	33.04	9.0281e-09	5.11511e-08	KCNMB2-AS1	lncRNA
ENSG00000237988	1.20714	4.29412	33.808	6.08294e-09	3.53376e-08	OR2I1P	protein_coding
ENSG00000238105	1.25773	2.66856	74.1767	7.14293e-18	1.36495e-16	GOLGA2P5	transcribed_unprocessed_pseudogene
ENSG00000240184	-1.1608	4.61652	58.4333	2.10299e-14	2.62085e-13	PCDHGC3	protein_coding
ENSG00000240583	1.91721	7.02948	120.391	5.19515e-28	2.52005e-26	AQP1	protein_coding
ENSG00000240864	1.10419	5.2337	16.9459	3.84597e-05	0.00011956	IGKV1-16	IG_V_gene
ENSG00000241635	-2.17005	2.58591	36.1929	1.78723e-09	1.11642e-08	UGT1A1	protein_coding
ENSG00000241644	1.20807	3.16003	37.8447	7.66072e-10	5.06113e-09	INMT	protein_coding
ENSG00000241794	-6.57805	7.75016	205.91	1.07216e-46	1.90452e-44	SPRR2A	protein_coding
ENSG00000242265	2.41897	6.21458	107.813	2.95343e-25	1.15679e-23	PEG10	protein_coding
ENSG00000242574	1.13583	5.26221	50.0175	1.52382e-12	1.47155e-11	HLA-DMB	protein_coding
ENSG00000243156	-1.06503	5.20056	70.9542	3.65614e-17	6.3866e-16	MICAL3	protein_coding
ENSG00000243236	-6.06872	3.19356	92.8065	5.76668e-22	1.65671e-20	GSTA9P	transcribed_unprocessed_pseudogene
ENSG00000243290	1.00458	4.28638	16.3957	5.14024e-05	0.000156063	IGKV1-12	IG_V_gene
ENSG00000243955	-1.47158	6.77704	13.0411	0.000304725	0.000796352	GSTA1	protein_coding
ENSG00000244094	-4.45871	4.13289	75.3278	3.98704e-18	7.89396e-17	SPRR2F	protein_coding
ENSG00000244575	1.01714	4.71493	14.4142	0.000146689	0.000407228	IGKV1-27	IG_V_gene
ENSG00000244734	1.17244	5.05446	20.6204	5.59972e-06	2.01955e-05	HBB	protein_coding
ENSG00000245648	-1.7244	2.91408	82.321	1.15689e-19	2.65285e-18	KLRK1-AS1	lncRNA
ENSG00000247774	1.22363	2.59279	66.3416	3.7918e-16	5.93327e-15	PCED1B-AS1	lncRNA
ENSG00000248485	-1.39711	4.24281	20.4569	6.09883e-06	2.18518e-05	PCP4L1	protein_coding
ENSG00000249395	-1.02435	4.37861	18.9206	1.36273e-05	4.57703e-05	CASC9	lncRNA
ENSG00000249992	-1.22578	4.58206	32.187	1.40022e-08	7.66476e-08	TMEM158	protein_coding
ENSG00000250303	-1.49266	3.17908	41.205	1.37072e-10	1.00861e-09	LINC02762	lncRNA
ENSG00000250742	1.24356	2.41595	50.8964	9.73733e-13	9.58152e-12	LINC02381	lncRNA
ENSG00000251039	1.57204	2.71756	29.2884	6.23669e-08	3.09796e-07	IGKV2D-40	IG_V_gene
ENSG00000251381	-1.69861	4.76254	36.5739	1.46984e-09	9.32948e-09	LINC00958	lncRNA
ENSG00000253313	1.36848	3.2307	124.819	5.57486e-29	2.96667e-27	C1orf210	protein_coding
ENSG00000253706	-1.77037	2.59828	26.9033	2.13895e-07	9.78118e-07	AC011632.1	lncRNA
ENSG00000253958	1.06766	2.77508	58.6514	1.8823e-14	2.35745e-13	CLDN23	protein_coding
ENSG00000254166	-3.1959	5.44467	67.6826	1.92052e-16	3.1294e-15	CASC19	lncRNA
ENSG00000254560	-1.09579	2.82371	28.2471	1.06776e-07	5.1165e-07	BBOX1-AS1	lncRNA
ENSG00000254726	1.64282	4.62971	107.397	3.64395e-25	1.40114e-23	MEX3A	protein_coding
ENSG00000254838	1.1664	2.44344	47.8907	4.50663e-12	4.08316e-11	GVINP1	transcribed_unprocessed_pseudogene
ENSG00000256229	1.16439	2.53414	32.5934	1.13599e-08	6.31149e-08	ZNF486	protein_coding
ENSG00000256612	1.99312	4.01115	58.8742	1.6808e-14	2.11559e-13	CYP2B7P	transcribed_unprocessed_pseudogene
ENSG00000256812	-3.69629	4.55361	106.32	6.27262e-25	2.35447e-23	CAPNS2	protein_coding
ENSG00000258545	-1.51114	2.71973	14.8353	0.000117319	0.000331755	RHOXF1-AS1	lncRNA
ENSG00000258955	-4.08254	2.74439	232.413	1.7747e-52	5.20523e-50	LINC00519	lncRNA
ENSG00000259803	2.05133	3.72996	68.6643	1.16734e-16	1.94796e-15	SLC22A31	protein_coding
ENSG00000261040	-1.57137	3.47613	28.7046	8.43044e-08	4.10837e-07	WFDC21P	transcribed_unitary_pseudogene
ENSG00000264230	-2.26477	4.05004	75.1525	4.35731e-18	8.61353e-17	ANXA8L1	protein_coding
ENSG00000265190	-2.96248	5.38882	119.348	8.7889e-28	4.13603e-26	ANXA8	protein_coding
ENSG00000265763	-1.30135	2.35067	34.4762	4.31506e-09	2.555e-08	ZNF488	protein_coding
ENSG00000265933	-1.82075	2.8876	27.3623	1.6869e-07	7.8189e-07	LINC00668	lncRNA
ENSG00000266714	1.07271	4.79969	50.3505	1.28596e-12	1.25336e-11	MYO15B	protein_coding
ENSG00000267056	-2.93928	3.50878	39.3838	3.48174e-10	2.41538e-09	AC005336.1	processed_pseudogene
ENSG00000268104	1.62109	5.34842	53.9098	2.09903e-13	2.27431e-12	SLC6A14	protein_coding
ENSG00000268621	-2.33983	3.07747	37.9482	7.26486e-10	4.81474e-09	IGFL2-AS1	lncRNA
ENSG00000269404	2.42404	2.19649	109.114	1.53222e-25	6.13471e-24	SPIB	protein_coding
ENSG00000269837	1.06962	2.45752	42.8584	5.88492e-11	4.56181e-10	IPO5P1	transcribed_processed_pseudogene
ENSG00000270885	1.24495	2.20744	36.3306	1.66533e-09	1.04597e-08	RASL10B	protein_coding
ENSG00000271503	1.18387	5.73299	49.4751	2.00908e-12	1.90515e-11	CCL5	protein_coding
ENSG00000272636	-1.19572	4.64336	29.4549	5.72324e-08	2.85641e-07	DOC2B	protein_coding
ENSG00000275216	-1.66023	4.72274	15.0639	0.00010393	0.000297362	AL161431.1	lncRNA
ENSG00000275302	1.08414	3.30396	52.1284	5.19864e-13	5.33484e-12	CCL4	protein_coding
ENSG00000275832	-1.81371	7.01444	191.696	1.35543e-43	1.81859e-41	ARHGAP23	protein_coding
ENSG00000276170	-2.93355	2.69545	90.8538	1.54688e-21	4.21366e-20	AC244153.1	lncRNA
ENSG00000276600	-1.46584	5.15838	72.463	1.7019e-17	3.1153e-16	RAB7B	protein_coding
ENSG00000276644	1.12175	2.32547	32.8233	1.0093e-08	5.67007e-08	DACH1	protein_coding
ENSG00000276850	-1.45643	2.91975	40.4788	1.98761e-10	1.42642e-09	AC245041.2	lncRNA
ENSG00000277013	-2.1018	3.34333	86.677	1.27771e-20	3.26205e-19	AC008556.1	lncRNA
ENSG00000277287	-1.69451	2.49826	45.0211	1.94922e-11	1.62482e-10	AL109976.1	lncRNA
ENSG00000277586	-2.64876	4.74604	30.7195	2.98149e-08	1.55235e-07	NEFL	protein_coding
ENSG00000277734	1.11268	4.66568	49.0139	2.54159e-12	2.37441e-11	TRAC	TR_C_gene
ENSG00000279806	-2.26889	2.67663	82.6894	9.60171e-20	2.2328e-18	AC018629.1	TEC
ENSG00000285867	-2.33765	2.80821	132.628	1.09052e-30	6.54936e-29	BX470102.2	lncRNA
ENSG00000285972	-4.20732	4.19469	158.261	2.71387e-36	2.42747e-34	CERNA2	lncRNA
ENSG00000287059	-3.87473	4.56659	106.314	6.29315e-25	2.35517e-23	AC090004.2	lncRNA
ENSG00000287271	-1.10924	2.48492	27.5801	1.50722e-07	7.05869e-07	AC011455.8	lncRNA
ENSG00000288611	-2.39145	2.89602	42.1603	8.40898e-11	6.36579e-10	NPBWR1	protein_coding
