# Supplementary material for: Identifying Key Regulators of Keratinization in Lung Squamous Cell Cancer Using Integrated TCGA Analysis
Source: Cancers (Basel). 2023 Mar 30;15(7):2066. doi: 10.3390/cancers15072066 (PMC10092975; doi:10.3390/cancers15072066)
Supplement: Supplementary file 1 [file cancers-15-02066-s001.zip › Table S2 node properties of DEG network.xlsx]

## Sheet: arboreto_node_df
Table S2 Nodes properties of DEGs network
Id	gene_id	betweenness	in_degree	out_degree	membership
0	A2ML1	276.755	8	2	3
1	A4GALT	218.631	4	1	1
2	AATBC	5754.16	8	5	0
3	ABCA12	103.014	6	1	0
4	ABCA13	343.089	5	11	1
5	ABCA3	2401.83	13	8	5
6	ABCC1	4856.12	11	7	1
7	ABCC3	6289.67	8	5	1
8	ABCC5	27577.2	11	39	1
9	AC005336.1	6450.12	13	31	1
10	AC008556.1	1910.12	7	2	1
11	AC011455.8	186.387	6	2	1
12	AC011632.1	254.087	7	6	9
13	AC018629.1	357.319	8	3	0
14	AC019080.1	2129.78	10	15	1
15	AC090004.2	7993.9	11	25	1
16	AC244153.1	46.5996	4	1	0
17	AC245041.2	265.548	3	4	0
18	ACAA2	6056.57	4	5	2
19	ACAP1	4503.29	15	10	7
20	ACAP2	1656.59	12	8	1
21	ACBD4	4874.06	5	3	2
22	ACKR1	8414.2	10	11	6
23	ACKR3	115.655	5	1	0
24	ACP3	3321.99	6	1	3
25	ACP7	6591.77	6	10	1
26	ACSF2	5658.4	6	4	2
27	ACSL5	25500.3	9	9	4
28	ACVR1C	175.152	6	2	9
29	ADAM23	11367.7	11	26	1
30	ADAMDEC1	410.695	13	3	4
31	ADAMTS15	1986.89	5	2	1
32	ADAMTS17	1138.88	4	1	1
33	ADAMTSL5	3653.64	5	2	0
34	ADGRF4	4772.05	10	15	3
35	ADGRF5	7318.4	13	18	5
36	ADH1B	2563.54	9	10	6
37	ADH7	8031.93	13	32	1
38	ADM	1012.75	4	4	0
39	ADORA2B	3995.96	7	3	0
40	AF165147.1	1992.92	8	9	1
41	AGER	2243.26	14	9	5
42	AGR2	23012.1	11	15	5
43	AGR3	16100.8	15	18	5
44	AHNAK2	6501.83	10	19	3
45	AIF1L	1863.87	5	2	2
46	AJUBA	6158.04	8	5	0
47	AKNA	21917.4	15	15	4
48	AKR1C2	723.877	9	17	1
49	AL109976.1	1844.22	8	2	1
50	AL161431.1	142.319	2	1	3
51	ALDH3A1	1756.82	11	12	1
52	ALDH3B1	9853.98	9	8	5
53	ALDH3B2	3855.13	6	3	3
54	ALG1L	13963	8	4	9
55	ALOX15	3151.22	5	5	5
56	ALOX5	1105.88	11	3	4
57	ALPK3	134.646	2	1	5
58	AMIGO2	13078	7	6	1
59	AMOT	934.396	4	2	2
60	ANKRD35	0	2	1	3
61	ANKRD36BP2	23646.3	14	11	8
62	ANO1	837.199	3	3	0
63	ANXA8	16429.4	12	18	0
64	ANXA8L1	3170.21	10	9	0
65	APBB1IP	4001.11	17	23	4
66	APCDD1	3949.86	8	6	1
67	APLP1	5370.88	6	4	2
68	APOBEC3A	459.011	7	2	3
69	APOC1	5952.32	15	7	4
70	APOE	6666.02	15	7	4
71	APOL1	263.668	3	2	3
72	AQP1	5272.77	16	16	5
73	AQP3	9738.28	10	6	5
74	AQP4	3255.22	15	32	5
75	AQP5	595.341	5	3	5
76	AREG	12076.9	8	5	6
77	ARHGAP15	4610.41	15	34	4
78	ARHGAP23	2529.23	12	4	0
79	ARHGAP24	2114.96	9	4	1
80	ARHGAP28	1604.48	5	2	1
81	ARHGAP4	411.927	3	1	7
82	ARHGAP44	797.086	3	2	5
83	ARHGAP45	16.8324	8	2	4
84	ARHGAP9	1866.08	15	17	7
85	ARHGEF34P	759.381	4	1	1
86	ARHGEF5	4314.04	8	4	1
87	ARL4D	3295.8	5	5	0
88	ARNT2	34626.5	5	10	2
89	ARNTL2	1692.52	5	2	0
90	ARRB1	4809.18	7	8	4
91	ARSI	14761.9	9	10	0
92	ARTN	117.602	7	3	1
93	ASPSCR1	5210.94	10	3	1
94	ATOH8	3271.77	11	14	5
95	ATP10A	8611.75	9	12	6
96	ATP10B	81.4132	1	2	3
97	ATP11B	2601.65	10	12	1
98	ATP1B3	2074.87	8	6	0
99	ATP2A3	51.1406	10	1	4
100	ATP6V0E2	9932.42	7	5	2
101	ATP8A1	2353.5	6	2	5
102	AXIN2	2076.45	7	6	1
103	AZGP1	2299.68	6	2	5
104	B3GNT5	1101.71	7	4	1
105	B3GNT7	2693.39	6	2	5
106	B4GALT4	3766.88	9	4	1
107	BAMBI	192.392	4	3	1
108	BANK1	2648.41	4	2	7
109	BARX1	9671.25	6	5	1
110	BATF	5522.02	10	5	7
111	BBOX1-AS1	3378.93	5	5	9
112	BCL11B	1924.33	5	2	2
113	BCL2	15910.7	7	8	2
114	BEND7	7616.77	7	4	2
115	BEX1	159.304	3	1	2
116	BHLHA15	3165.81	9	1	8
117	BICD2	15359	12	19	0
118	BIN2	748.385	14	15	4
119	BIRC3	12491.1	10	5	7
120	BMF	2966.53	5	3	2
121	BMP4	2177.13	4	4	1
122	BMP5	93.8478	5	3	5
123	BMP7	709.228	5	1	0
124	BMPR1B	1624.51	4	1	6
125	BNC1	4067.82	11	20	0
126	BNIPL	6963.52	9	5	3
127	BSPRY	12015.6	8	13	5
128	BTBD11	415.042	6	2	1
129	BTK	2399.57	17	36	4
130	BVES	667.438	4	2	2
131	BX470102.2	7525.13	6	4	10
132	C10orf99	8436	12	22	0
133	C12orf54	12983.2	7	23	0
134	C16orf74	1134.4	5	4	0
135	C16orf89	2271.11	15	29	5
136	C1QA	878.413	13	25	4
137	C1QB	516.546	18	16	4
138	C1QC	18878.7	17	18	4
139	C1orf162	4433.38	14	16	4
140	C1orf210	4716.5	6	4	5
141	C4BPA	5768.9	16	31	5
142	C7	2388.41	11	6	6
143	CA12	3186.75	9	13	0
144	CABLES1	2632.28	4	3	2
145	CACNA1B	8027.63	8	5	1
146	CACNA1H	7845.1	7	7	6
147	CACNA2D2	1240.46	16	4	5
148	CACNA2D3	3188.63	6	5	1
149	CADM1	4563.12	8	3	2
150	CADPS2	14053.5	5	2	2
151	CALML3	1878.51	10	3	0
152	CALML3-AS1	166.282	7	1	0
153	CAPN14	187.923	5	1	3
154	CAPN8	1829.05	12	16	5
155	CAPNS2	3587.35	5	10	0
156	CARMIL2	1906.04	10	1	7
157	CASC19	130.016	9	1	1
158	CASC9	974.49	7	9	9
159	CBR1	96.7118	9	6	1
160	CBR3	1428.13	9	10	1
161	CCDC190	1538.07	6	3	1
162	CCL19	1905.69	13	6	7
163	CCL21	9.20672	4	1	6
164	CCL4	1094.29	13	5	7
165	CCL5	5304.12	15	11	7
166	CCNA1	347.179	3	1	1
167	CCNJL	6679.83	6	4	1
168	CCR7	1099.49	13	5	7
169	CD109	2186.92	6	6	0
170	CD2	3651.2	13	44	7
171	CD22	2693.5	12	7	7
172	CD247	940.026	14	21	7
173	CD37	1994.29	13	36	4
174	CD3D	5538.8	16	28	7
175	CD3E	3171.68	15	46	7
176	CD44	351.818	6	1	0
177	CD48	4246.28	16	24	4
178	CD5	2557.15	19	14	7
179	CD52	6220.06	16	11	4
180	CD53	8458.44	19	60	4
181	CD6	23.3593	12	3	7
182	CD69	339.872	12	3	4
183	CD7	245.698	14	11	7
184	CD72	32.0874	9	2	4
185	CD74	2535.99	14	21	4
186	CD79A	9509.01	19	22	8
187	CD8A	2783.22	16	15	7
188	CD8B	4.53115	6	1	7
189	CD9	1429.57	5	1	1
190	CD96	1413.95	14	10	7
191	CDH13	20600.8	9	8	1
192	CDH3	5806.9	9	12	0
193	CDHR1	5531.39	8	4	0
194	CDHR3	7611.63	6	5	5
195	CDKAL1	5705.3	6	4	2
196	CEACAM5	5362.28	7	4	5
197	CEACAM6	4278.57	9	8	5
198	CELF2	13494.7	11	14	4
199	CELSR1	5601.32	9	9	0
200	CELSR2	4459.3	10	7	0
201	CENPV	1149.12	6	1	2
202	CEP112	5743.77	7	3	2
203	CEP19	6426.69	8	4	1
204	CERNA2	4374.97	9	8	1
205	CERS3	6334	10	33	0
206	CFAP251	1506.9	8	1	0
207	CGN	2044.19	7	4	5
208	CHP2	699.959	8	1	9
209	CHRD	1851.72	5	2	2
210	CHRDL1	3722.56	9	4	6
211	CHRM3	2032.29	6	6	9
212	CHST2	1393.56	4	1	1
213	CHST7	9110.83	11	16	1
214	CIITA	4389.43	17	16	4
215	CKMT1A	0	3	1	9
216	CKMT1B	6170.97	8	2	9
217	CLCA2	10727.5	13	41	0
218	CLCA4	6417.36	7	13	0
219	CLCF1	2443.21	3	1	0
220	CLDN1	3126.07	5	4	0
221	CLDN16	23.8528	4	2	0
222	CLDN18	1187.02	13	8	5
223	CLDN23	1370.45	6	2	5
224	CLDN3	8999.09	6	10	2
225	CLGN	0	1	1	2
226	CLIC5	1094.72	11	9	5
227	CNFN	123.084	8	6	3
228	CNNM1	2991.89	4	2	1
229	CNTNAP2	403.189	3	2	1
230	COBL	269.664	5	1	5
231	COL11A1	8251.74	11	13	6
232	COL12A1	9837.42	11	16	6
233	COL17A1	3559.38	7	9	0
234	COL27A1	20774.5	11	6	0
235	COL4A5	1805.76	7	2	0
236	COL4A6	171.081	6	1	0
237	COL5A3	21762.5	12	19	6
238	COL7A1	24237.3	8	19	0
239	COLCA2	23287.1	7	5	2
240	COPZ2	6763.72	9	7	0
241	CORO1A	1851.43	14	17	4
242	CORO2A	2923.37	10	5	1
243	CORO6	1159.14	3	1	1
244	CPA4	1688.33	3	3	3
245	CPM	2481.5	7	5	5
246	CPXM2	80.8778	2	1	6
247	CR2	14.0154	5	2	7
248	CRACDL	5704.09	6	4	5
249	CRACR2B	5555.35	8	7	5
250	CRIP2	9853.82	5	9	1
251	CROT	1622.85	6	2	3
252	CRTAC1	379.625	13	5	5
253	CRYAB	32.3397	3	1	0
254	CRYBG2	4817.24	13	15	3
255	CSF2RA	341.919	10	4	4
256	CSF2RB	23286.8	16	18	4
257	CSPG4	5236.17	6	5	6
258	CST1	0	1	2	6
259	CST7	3602.56	13	8	7
260	CSTA	6156.54	11	15	0
261	CSTB	2796.44	8	7	3
262	CTSL	8413.96	12	7	4
263	CTSW	3.41806	8	1	7
264	CTTNBP2	4263.87	3	6	1
265	CTXN1	2565.16	4	2	2
266	CXCL1	23565.5	10	13	6
267	CXCL13	1442.17	6	4	7
268	CXCL2	14053.1	16	7	5
269	CXCL5	2908.39	7	5	6
270	CXCL6	973.632	6	4	6
271	CXCL8	3681.27	8	6	6
272	CXCL9	1134.66	14	5	7
273	CXCR4	3193.99	10	5	4
274	CXCR6	2247.98	15	19	7
275	CXXC5	11624.9	7	10	1
276	CYB5R2	194.406	8	1	1
277	CYFIP2	8283.29	9	6	5
278	CYP1B1	3590.82	9	8	4
279	CYP24A1	3007.44	6	2	6
280	CYP27A1	15.993	5	1	4
281	CYP2B7P	562.791	11	8	5
282	CYP2S1	4267.9	9	35	1
283	CYP4B1	2189.53	12	7	5
284	CYP4F11	6610.2	14	33	1
285	CYP4F3	3688.59	13	24	1
286	CYTIP	12529.5	17	17	4
287	DACH1	2249.35	4	4	1
288	DACT2	828.991	5	2	1
289	DAPL1	1880.63	6	7	1
290	DCLK1	3507.83	3	4	1
291	DCUN1D1	17593.7	11	9	1
292	DDAH1	1249.3	5	2	2
293	DDR1	99.2147	3	1	0
294	DEFB1	1392.77	6	5	3
295	DENND2C	6241.59	10	29	0
296	DES	3014.45	8	6	6
297	DGKA	7058.83	13	6	0
298	DGKH	2085.14	8	1	0
299	DIPK1B	9027.52	6	7	2
300	DIPK2A	6030.79	8	14	1
301	DLC1	12834.7	11	16	6
302	DLK2	1318.97	5	3	0
303	DLX5	6062.19	9	5	1
304	DLX6	35210	9	8	1
305	DMKN	1727.81	4	3	3
306	DMRT2	899.645	7	10	1
307	DNAH17	4731.42	5	3	0
308	DNALI1	2790.95	9	4	5
309	DOC2B	1165.49	2	1	7
310	DOCK10	883.43	14	6	4
311	DOCK2	5250.39	19	40	4
312	DOCK8	7501.75	15	33	4
313	DQX1	802.097	5	1	0
314	DSC2	3622.58	8	4	0
315	DSC3	8660.96	11	30	0
316	DSG3	8464.57	14	34	0
317	DSP	2431.55	8	4	0
318	DST	468.693	5	2	0
319	DUOX1	2526.87	5	6	3
320	DUOX2	2385.19	7	4	3
321	DUOXA1	1364.87	7	4	3
322	DUSP7	19135	13	25	0
323	DYNLT3	2639.39	4	4	3
324	E2F5	69.8755	3	1	2
325	EDARADD	9838.36	5	10	0
326	EDNRB	907.83	10	8	6
327	EEF1A2	1827.88	5	2	2
328	EFNB1	5197.95	12	11	0
329	EFS	5615.6	7	7	0
330	EGFL6	336.427	5	1	6
331	EGFR	898.935	3	7	0
332	EMB	23.2302	3	1	4
333	EMILIN3	7327.12	6	9	1
334	ENPP4	1613.76	5	3	2
335	EPCAM	17026.8	8	10	2
336	EPHA1	1307.74	4	3	3
337	EPHB3	4830.26	6	1	1
338	EPOR	28.2225	3	1	5
339	ERRFI1	1912.38	7	3	6
340	EVPL	5808.78	9	8	3
341	EXOC6B	5556.07	7	5	0
342	F5	1711.53	8	3	4
343	FA2H	215.106	5	2	5
344	FABP5	3719.03	7	5	3
345	FAM107A	1961.69	10	10	6
346	FAM107B	1340.33	8	1	1
347	FAM155B	4604.03	5	3	1
348	FAM174B	6099.67	7	6	2
349	FAM229B	949.395	7	2	2
350	FAM3B	1270.6	4	2	0
351	FAM43A	604.709	4	2	1
352	FAM83B	5327.9	9	13	0
353	FAM83C	6904.2	10	16	3
354	FAM83F	157.145	2	3	0
355	FAM83G	6261.85	7	4	0
356	FAT2	8158.65	14	41	0
357	FBN2	7385.64	8	8	1
358	FBP1	1819.97	11	3	4
359	FBXO27	5825.92	9	5	1
360	FCGR3A	1126.8	15	15	4
361	FCMR	193.687	10	7	7
362	FCRL5	17119.4	14	24	8
363	FER1L4	35269.5	10	5	8
364	FERMT1	6280.28	9	9	0
365	FEZ1	1080.24	4	2	0
366	FGFBP1	706.386	5	5	0
367	FGFBP2	273.598	5	1	1
368	FGFR1	476.165	2	2	2
369	FGFR2	11505.1	10	27	1
370	FGFR3	10223.8	13	9	0
371	FGFR4	1580.21	3	3	2
372	FGG	12.7469	9	5	5
373	FJX1	34.9691	1	2	0
374	FMNL1	1612.12	15	2	4
375	FMO1	159.231	4	4	6
376	FMO4	2723.07	7	1	0
377	FMO5	721.697	7	3	5
378	FOLH1	101.255	5	1	1
379	FOLR1	2893.66	14	32	5
380	FOSL1	22252.7	13	18	0
381	FOXE1	39142.6	13	38	1
382	FOXJ1	1654.43	6	5	5
383	FOXN1	4532.7	10	6	0
384	FOXO6	510.206	2	2	2
385	FREM2	8774.6	10	10	1
386	FRMD6	9124.03	7	15	0
387	FRZB	3395.78	7	6	6
388	FSCN1	1944.79	7	3	0
389	FST	3366.67	6	4	0
390	FUT2	564.856	5	5	3
391	FUT3	14177	11	18	3
392	FXYD3	2718.24	9	5	0
393	FXYD6	13513.4	8	6	2
394	FZD4	1329.1	7	3	6
395	FZD7	11546.3	9	10	1
396	GAB2	1856.31	6	2	2
397	GABRE	19612.3	9	6	0
398	GAS2L1	829.418	3	1	0
399	GBP6	13762.5	14	46	0
400	GCA	1105.31	5	2	2
401	GDA	80.7652	6	1	1
402	GDF15	5003.91	5	2	5
403	GFRA3	2578.1	3	2	2
404	GGT6	11143.5	9	4	3
405	GHR	261.051	2	2	1
406	GIMAP2	3750.48	11	3	4
407	GIMAP4	9734.61	16	42	4
408	GIMAP6	2321.75	16	15	4
409	GIMAP7	228.566	13	10	4
410	GJA1	4088.43	5	5	6
411	GJB2	6387.61	12	12	3
412	GJB3	16865	12	23	0
413	GJB5	14747.5	16	41	0
414	GJB6	15085.4	13	5	3
415	GLB1L2	0	1	1	2
416	GLI1	1939.18	9	4	1
417	GLI2	7095.91	12	15	1
418	GLRX	6014.61	10	3	4
419	GLTP	7632.98	9	8	1
420	GMFG	23132.3	17	29	4
421	GNA15	1894.13	5	6	0
422	GNAI1	1328.74	6	1	0
423	GNG11	33677.4	13	6	6
424	GNG4	415.034	4	1	2
425	GNLY	67.6049	9	3	7
426	GOLGA2P5	8870.65	9	9	8
427	GPC1	1579.9	7	8	0
428	GPR183	14600.1	14	11	4
429	GPRC5A	6923	10	10	5
430	GPRIN3	4742.85	16	13	4
431	GPSM3	3708.18	13	8	4
432	GPX2	1560.12	8	19	1
433	GRHL1	2119.24	7	5	3
434	GRHL3	3471.28	11	11	3
435	GSDMC	1867.78	8	3	3
436	GSE1	6421.22	8	4	0
437	GSTA1	2415.89	8	5	1
438	GSTA9P	6219.83	13	12	1
439	GSTM2	2451.38	7	3	1
440	GSTM3	1115.6	10	4	1
441	GVINP1	5645.82	13	27	7
442	GZMA	627.119	15	13	7
443	GZMB	451.476	10	10	7
444	GZMH	1630.91	14	14	7
445	HAP1	3443.96	3	2	1
446	HAS3	7978.94	8	11	0
447	HBEGF	4437.42	8	5	0
448	HCAR2	66.719	5	1	0
449	HES2	1926.36	7	5	3
450	HES6	1629.35	5	3	2
451	HGF	6662.23	8	10	6
452	HID1	6067.82	10	7	2
453	HK2	3892.35	7	4	0
454	HLA-DMA	2057.4	12	16	4
455	HLA-DMB	3174.65	15	43	4
456	HLA-DOA	2824.24	13	11	4
457	HLA-DPA1	4146.89	12	23	4
458	HLA-DPB1	1790.37	16	27	4
459	HLA-DQA1	1512.75	11	14	4
460	HLA-DQB1	32.8527	10	3	4
461	HLA-DRB1	1841.06	14	17	4
462	HLA-DRB5	13.6235	9	3	4
463	HOMEZ	4656.95	8	3	0
464	HOXB9	6384.63	6	6	2
465	HOXC6	646.793	2	3	2
466	HPN	1316.3	8	3	5
467	HR	9135.49	8	8	0
468	HSD17B14	4627.42	3	1	4
469	HSH2D	809.391	8	3	7
470	HSPB1	753.822	7	2	0
471	HTR7	251.98	3	1	0
472	HUNK	4271.81	5	2	2
473	ICA1	3856.3	10	7	2
474	ICAM1	26059.3	13	11	6
475	IFFO2	865.192	6	3	3
476	IGF1R	397.76	5	2	0
477	IGF2BP2	252.853	5	1	1
478	IGFBP2	212.717	6	1	1
479	IGFBP6	1101.52	4	1	0
480	IGFBPL1	2390.12	2	4	2
481	IGFL1	201.716	4	1	3
482	IGFL2	154.914	4	2	6
483	IGFL2-AS1	2527.36	3	3	3
484	IGHM	172.869	8	8	8
485	IGHV1-45	206.401	9	3	8
486	IGHV3-43	591.997	11	11	8
487	IGHV3-48	896.981	11	14	8
488	IGKV1-12	1082.29	14	17	8
489	IGKV1-16	916.778	12	17	8
490	IGKV1-27	1384.73	15	15	8
491	IGKV2D-40	125.271	11	9	8
492	IGLV3-10	4.22081	11	9	8
493	IGLV3-27	45.0303	10	11	8
494	IGLV3-9	779.048	10	13	8
495	IGLV5-45	301.627	12	8	8
496	IGLV8-61	2.53452	11	2	8
497	IGSF11	2476.55	7	6	9
498	IGSF3	675.052	6	7	0
499	IKZF1	1993.34	16	19	4
500	IKZF3	469.772	13	2	7
501	IL12RB1	4041.6	15	22	7
502	IL1A	23245.9	11	13	3
503	IL1B	12883.8	9	5	6
504	IL1RAP	7859.85	7	8	0
505	IL1RN	6702.12	8	16	3
506	IL21R	3222.2	17	11	7
507	IL2RB	1513.99	11	13	7
508	IL2RG	6455.8	14	8	7
509	IL36G	5747.79	11	14	3
510	IL36RN	135.259	10	3	3
511	INA	169.514	1	3	2
512	INKA1	2362.82	4	4	0
513	INMT	2636.63	10	15	6
514	INPP5B	4372.19	8	3	2
515	INPP5D	3670.52	12	5	4
516	INSYN1	2307.75	5	2	1
517	IPO5P1	4287.61	4	5	10
518	IPPK	5434.75	9	7	0
519	IRF6	11400.1	11	36	0
520	IRF8	1020.34	11	19	4
521	ITGA6	148.049	3	1	0
522	ITGA7	11911.5	10	3	6
523	ITGAL	3276.3	19	39	7
524	ITGB4	9525.72	8	8	0
525	ITGB8	133.498	7	1	0
526	ITIH5	1118.79	10	3	6
527	ITK	4793.04	15	40	7
528	IVL	9282.35	15	26	3
529	JADE1	61.8643	1	1	2
530	JAG1	428.756	9	2	0
531	JAG2	638.182	7	2	0
532	JMJD7-PLA2G4B	35557.6	12	14	0
533	JUP	1606.17	10	6	0
534	KCNE4	6857.92	9	6	6
535	KCNG1	6140.63	5	5	1
536	KCNH2	13622.9	7	4	2
537	KCNK5	92.2753	7	1	5
538	KCNMB2-AS1	15055.5	7	10	9
539	KCNN4	2986.37	9	3	1
540	KCTD1	3357.45	3	2	1
541	KCTD11	3309.41	6	4	0
542	KCTD15	25.573	3	1	1
543	KIAA1549L	818.187	5	2	1
544	KIAA1671	2384.82	10	3	1
545	KIF26A	3880.95	5	2	2
546	KIT	18001.8	11	7	2
547	KLC3	298.655	5	1	0
548	KLF2	814.124	12	2	6
549	KLF5	10447.3	9	15	1
550	KLHL13	3776.53	6	2	1
551	KLHL21	2920.6	5	1	0
552	KLK10	235.229	5	2	3
553	KLK7	3197.21	7	3	3
554	KRT1	1273.76	4	2	3
555	KRT10	65.9568	2	1	3
556	KRT13	4501.09	12	7	1
557	KRT14	452.336	7	2	0
558	KRT15	9248.06	9	13	1
559	KRT16	2606.93	9	21	3
560	KRT16P2	403.2	4	1	3
561	KRT17	4197.44	10	11	0
562	KRT18	10401.1	8	7	2
563	KRT19	6293	7	3	1
564	KRT31	4282.67	7	5	0
565	KRT4	1974.38	7	4	5
566	KRT42P	3654.93	12	4	0
567	KRT5	13808.4	12	33	0
568	KRT6A	19304.2	13	58	0
569	KRT6B	8518.58	16	13	3
570	KRT6C	3494.05	9	18	3
571	KRT7	21515.5	11	12	5
572	KRT75	2560.1	8	4	0
573	KRTDAP	3061.2	10	9	3
574	LAD1	4732.11	8	14	0
575	LAG3	181.474	13	6	7
576	LAMA3	3601.8	7	12	0
577	LAMB3	2499.81	8	6	0
578	LAMC2	15396.1	10	21	0
579	LAT2	3711.18	14	13	4
580	LAYN	203.428	2	1	0
581	LCK	1809.76	14	10	7
582	LGALS7B	130.989	3	1	3
583	LGI2	3643.21	5	4	4
584	LGI3	6914.75	8	2	1
585	LIMA1	3726.08	8	4	0
586	LIMCH1	1476.39	5	1	5
587	LIMD2	8495.3	8	4	7
588	LIMK2	90.9521	5	1	0
589	LIN7A	4707.54	7	4	1
590	LINC00519	16627.5	13	12	0
591	LINC00668	0	2	1	1
592	LINC00885	5986.14	4	1	1
593	LINC01133	2833.72	7	4	1
594	LINC01980	2207.08	8	10	9
595	LINC02381	2230.32	5	5	2
596	LINC02541	3143.92	9	16	0
597	LINC02762	3625.48	7	2	0
598	LINGO1	8913.41	5	12	2
599	LMO3	3417.7	12	19	5
600	LPAR3	43.0719	4	1	0
601	LPAR5	1896.66	5	3	0
602	LPCAT1	2936.16	10	2	5
603	LPIN2	4602.97	9	4	9
604	LPL	2086.3	8	2	6
605	LRATD1	690.951	5	3	1
606	LRRC4	5401.5	12	11	1
607	LRRC8A	4461.84	10	8	0
608	LRRK2	894.957	13	17	5
609	LRRN2	1617.94	6	2	2
610	LTB	1482.6	10	4	7
611	LTB4R	11098.8	10	8	0
612	LY6D	1206.07	10	3	3
613	LY86	2940.44	16	15	4
614	LYPD3	3628.85	10	13	3
615	MAF	3690.25	4	3	2
616	MANEAL	8714.56	6	4	2
617	MAP4K1	469.708	8	2	7
618	MAPK8IP1	1210.89	2	2	2
619	MAPKBP1	5533.25	7	5	0
620	MARCKSL1	16062.7	8	10	2
621	MARCO	3160.04	7	5	4
622	MARK1	4625.8	6	4	1
623	MCC	1919.15	4	7	0
624	MCRIP1	1558.2	5	3	2
625	MDGA1	419.636	6	8	1
626	MDK	639.969	5	1	2
627	ME3	4389.04	5	2	1
628	MEG3	8068.93	7	4	6
629	MEI1	6009.26	9	18	8
630	MEX3A	12228.7	10	8	2
631	MFAP5	2313.09	7	4	6
632	MGAT3	15243.2	7	6	2
633	MGAT4A	13330.2	7	7	4
634	MICAL1	23758.3	11	9	8
635	MICAL3	11693.6	7	8	0
636	MICALL1	12624.1	12	11	0
637	MIR205HG	9065	13	24	0
638	MISP	162.578	2	2	5
639	MLPH	4905.07	10	10	5
640	MME	220.077	1	1	6
641	MMP1	3427.2	9	6	6
642	MMP10	6605.46	8	6	6
643	MMP11	12749.8	12	9	6
644	MMP13	5901.42	10	9	6
645	MMP3	6168.44	11	10	6
646	MN1	2686.44	5	2	0
647	MPP1	3341.26	10	2	4
648	MRAP2	2803.03	9	11	1
649	MS4A1	14770.1	18	14	7
650	MT1E	744.589	4	2	2
651	MT1F	2127.02	5	2	2
652	MT1G	3377.93	2	3	2
653	MTCL1	402.21	3	2	0
654	MTSS1	797.046	4	2	0
655	MUC1	1301.22	8	7	5
656	MYB	6778.51	6	8	2
657	MYEF2	13445.9	8	10	2
658	MYO15B	18198.9	11	12	8
659	MYO1G	1143.69	12	8	4
660	MYRF	169.454	2	1	2
661	NAP1L2	3009.69	4	2	1
662	NAPSA	6099.91	17	36	5
663	NAPSB	5782.18	12	9	7
664	NAV1	10412.1	9	6	1
665	NBEA	1847.38	6	1	2
666	NCKAP1L	5232.22	17	58	4
667	NDNF	3632.9	13	21	5
668	NDRG1	4412.21	8	8	0
669	NDRG4	320.478	7	1	1
670	NDUFA4L2	1260.54	6	1	1
671	NECTIN1	2637.65	10	27	0
672	NECTIN4	12110.3	15	16	3
673	NELL2	0	1	2	9
674	NFATC2	2770.59	7	8	4
675	NFE2L2	5664.86	11	13	1
676	NFIB	363.275	3	2	2
677	NIPAL4	17418	10	11	0
678	NKG7	1196.27	16	19	7
679	NKX2-1	662.771	11	26	5
680	NLRC3	133.776	11	7	7
681	NMRAL2P	10959.3	13	38	1
682	NOS3	396.38	1	1	2
683	NOTUM	1307.6	8	4	1
684	NPPC	8251.39	9	4	1
685	NPR3	1299.54	1	1	2
686	NPTX2	368.881	3	1	2
687	NR1H3	3406.2	13	6	4
688	NR3C2	7941.04	6	6	2
689	NR4A3	18382	9	6	6
690	NRARP	212.385	5	2	9
691	NRGN	81.4279	12	2	5
692	NSG1	22.112	2	1	1
693	NTRK2	12684.2	11	49	1
694	NUDT11	2319.11	6	2	1
695	OCLN	3897.86	8	7	5
696	OGFRP1	0	3	1	0
697	OGT	14980	7	11	8
698	OLFML2A	328.885	5	1	6
699	OLR1	2832.74	7	5	4
700	OR2I1P	6059.18	11	7	7
701	OVOL1	4832.06	9	5	3
702	P2RY1	8610.45	14	21	1
703	P2RY10	3789.2	15	34	7
704	P2RY2	17455.1	9	15	3
705	P2RY6	9289.89	5	2	3
706	P2RY8	7839.72	14	15	4
707	P3H2	60.9962	2	1	6
708	PADI3	1548.59	5	3	0
709	PAPPA	1379.99	5	4	6
710	PAPSS2	1221.91	8	1	2
711	PARD6G	1178.58	7	3	0
712	PARVG	347.188	11	3	4
713	PAX9	2699.38	5	1	1
714	PBX1	5923.61	5	3	2
715	PCDH19	5743.8	8	8	1
716	PCDHGC3	3755.98	6	4	1
717	PCED1B	2606.91	10	1	7
718	PCED1B-AS1	6968.51	19	18	7
719	PCP4L1	1576.02	4	3	1
720	PCSK5	349.494	3	3	1
721	PCYT1A	1440.63	9	8	1
722	PDE1A	742.077	6	5	6
723	PDE3A	5685.15	7	9	6
724	PDE6B	890.77	4	1	3
725	PDGFD	556.159	5	2	6
726	PDK4	2275.13	8	6	6
727	PDPN	4275.83	11	4	6
728	PEBP4	1409.83	16	25	5
729	PEG10	1576.93	3	4	2
730	PERP	5919.03	12	9	0
731	PGAP1	5561.26	5	3	1
732	PGAP4	1784.45	6	6	1
733	PGC	1706.33	16	22	5
734	PGF	3653.91	7	8	0
735	PGLYRP3	4705.11	14	13	3
736	PGLYRP4	2345.43	7	6	3
737	PHLDA3	8237.74	9	7	0
738	PHLDB2	3229.72	7	3	0
739	PI3	3597.49	9	11	3
740	PIGX	1098.98	10	6	1
741	PIK3CA	1903.98	9	10	1
742	PIPOX	646.142	1	1	2
743	PITPNM3	2518.04	5	4	0
744	PITX1	2635.52	10	8	1
745	PKIG	10955.9	7	7	2
746	PKP1	24980.8	15	54	0
747	PKP3	1975.51	7	1	0
748	PLA2G2A	509.925	5	3	6
749	PLA2G2D	1141.89	12	4	7
750	PLA2G4E	5253.4	12	2	3
751	PLA2R1	118.437	4	1	0
752	PLCD1	4121.48	7	2	1
753	PLCH2	2615.19	6	6	0
754	PLD1	1348.87	11	2	1
755	PLEKHA6	10108	10	9	2
756	PLEKHB1	6246.85	6	7	2
757	PLEKHG3	1932.63	7	3	0
758	PLEKHN1	4675.8	7	12	3
759	PLIN2	3401.52	5	4	2
760	PLN	1160.32	4	7	6
761	PLXNB3	3998.13	9	3	0
762	PNCK	4470.5	9	4	1
763	PNPLA7	710.858	5	5	8
764	POF1B	1279.14	5	2	1
765	POMC	579.79	3	2	1
766	PON3	0	1	1	1
767	POU2F3	13839.2	6	12	2
768	PPARGC1B	1820.83	4	5	0
769	PPL	4472.69	9	6	3
770	PPP1R14C	1117.22	5	3	0
771	PPP1R16B	980.817	16	7	4
772	PPP1R9A	12451.5	12	10	2
773	PPP2R2C	3004.36	6	4	1
774	PPP4R4	142.444	4	1	3
775	PREX1	1568.71	10	9	4
776	PRF1	1263.16	16	15	7
777	PRICKLE3	1264.84	5	2	0
778	PRKCB	171.66	18	4	4
779	PRKX	480.963	5	6	1
780	PRNP	2263.05	7	4	0
781	PROM2	3548.3	6	6	3
782	PRR15L	4584.32	8	15	5
783	PRR36	13507.4	9	8	2
784	PRRG4	4.27822	3	1	0
785	PRRX2	660.098	3	2	0
786	PRSS22	2808.71	5	3	3
787	PRSS27	564.347	9	2	3
788	PSCA	466.534	5	2	3
789	PSIP1	2689.75	4	3	2
790	PTGFRN	2452.73	9	5	0
791	PTGS2	600.557	4	2	6
792	PTHLH	3495.6	12	8	0
793	PTK6	2887.42	7	7	3
794	PTPN13	4607.7	8	6	0
795	PTPN14	9507.89	11	8	0
796	PTPN22	2254.63	13	14	7
797	PTPN7	506.47	14	10	7
798	PTPRC	6026.24	20	52	4
799	PTPRD	5924.01	7	13	1
800	PTPRN2	112.542	2	1	5
801	PTPRZ1	5634.56	9	22	1
802	QPRT	1267.52	3	3	2
803	RAB17	6942.93	8	11	5
804	RAB20	2867.63	5	2	4
805	RAB38	195.207	4	1	0
806	RAB42	1598.38	7	2	4
807	RAB6B	9937.53	10	14	1
808	RAB7B	523.873	6	2	0
809	RAET1L	9548.54	14	10	0
810	RAG1	4	5	3	9
811	RAPGEFL1	18678	12	20	1
812	RARG	10778.2	10	4	0
813	RASAL3	2985.83	13	19	7
814	RASGRP2	10149.6	12	5	7
815	RASGRP3	482.851	12	3	4
816	RASL10B	2938.03	3	4	2
817	RASSF2	6403.43	14	20	4
818	RASSF4	232.357	13	4	4
819	RASSF9	626.742	8	7	1
820	RBM38	10860.5	7	5	2
821	RCSD1	1228.87	13	31	4
822	REC8	1520.79	4	4	8
823	REEP4	6581.84	7	4	3
824	RFK	2253.07	7	2	0
825	RFTN1	22690.6	15	11	6
826	RFX3	855.1	2	3	2
827	RGL3	5587.11	7	10	5
828	RGMA	234.151	7	3	1
829	RGS5	4450.06	9	7	6
830	RHOBTB2	163.68	9	2	5
831	RHOH	4314.92	14	6	4
832	RHPN1	2353.78	7	1	8
833	RHPN2	6369.3	7	6	2
834	RIMKLA	10764.4	6	10	2
835	RIN1	4717.9	8	10	0
836	RIPK4	25.257	2	1	0
837	RNASE1	402.707	4	2	4
838	RNASE7	9291.41	11	13	3
839	RND1	1502.07	11	5	5
840	RNF152	1299.76	5	3	0
841	RNF168	2381.94	8	6	1
842	RORC	6520.39	10	19	5
843	RRAD	11957.3	11	4	5
844	RYR1	3316.49	4	5	1
845	S100A11	1199.04	5	4	3
846	S100A12	4565.61	9	8	3
847	S100A14	4433.68	5	4	3
848	S100A16	14872.9	14	11	3
849	S100A2	15338.2	14	22	0
850	S100A7	1037.91	8	6	3
851	S100A8	4057.92	13	12	3
852	S100A9	8816.4	13	10	3
853	S100P	9623.37	8	11	5
854	S1PR1	13181.3	14	18	6
855	S1PR5	2475.89	6	6	0
856	SAMD12	4392.56	8	6	1
857	SAMD9	2584.61	8	4	3
858	SAMSN1	5445.37	14	18	4
859	SASH3	4252.22	20	41	4
860	SBK1	19163	10	9	2
861	SBSN	6126.93	12	20	3
862	SCG2	5872	5	4	2
863	SCN9A	4844.85	11	13	1
864	SDC1	1459.27	4	7	0
865	SDCBP2	6058.24	11	7	3
866	SDHAP3	3115.06	4	5	8
867	SDK1	523.089	8	2	1
868	SDS	3172.31	7	3	4
869	SDSL	958.392	3	3	1
870	SEC11C	11562.6	7	3	0
871	SEC14L2	7095.67	7	9	0
872	SELENBP1	3235.89	11	16	5
873	SELL	1092.67	12	3	4
874	SEMA3A	606.809	2	1	1
875	SEMA3C	1909.09	5	2	6
876	SEMA6D	6253.64	9	10	1
877	SEPTIN1	1743.34	16	9	7
878	SEPTIN6	7.56562	5	1	4
879	SERPINA1	14894.5	16	13	5
880	SERPINB13	7033.95	12	24	0
881	SERPINB2	2700.08	12	7	3
882	SERPINB3	6202.08	15	8	3
883	SERPINB4	4637.97	10	10	3
884	SERPINB5	6250.98	12	20	0
885	SERPINB7	286.166	7	3	3
886	SESN3	3660.93	10	5	1
887	SF3A3	12524.2	6	3	2
888	SFN	2214.35	8	10	0
889	SFTA2	3554.55	13	34	5
890	SFTPC	2319.4	11	11	5
891	SFTPD	905.549	13	34	5
892	SGCE	1217.92	4	3	2
893	SH2D5	5438.23	7	4	0
894	SH3BGRL2	10365.1	8	7	2
895	SH3BP1	1856.87	6	2	0
896	SH3KBP1	1269.62	4	2	4
897	SH3RF2	2136.9	8	3	0
898	SHISA2	171.379	3	1	1
899	SHROOM3	386.03	3	3	2
900	SIGIRR	2340.83	5	3	2
901	SKAP1	961.713	3	1	2
902	SLAMF6	8718.61	17	33	7
903	SLC12A6	2619.28	8	4	0
904	SLC12A7	4239.73	4	1	3
905	SLC16A4	3843.14	4	8	6
906	SLC22A23	974.695	7	3	0
907	SLC22A31	328.318	12	20	5
908	SLC28A3	297.903	5	1	3
909	SLC2A1	2742.64	11	6	0
910	SLC2A3	3449.35	7	3	6
911	SLC2A9	2034.48	6	3	0
912	SLC34A2	8336.21	17	31	5
913	SLC35F3	1606.45	6	3	1
914	SLC35G1	1146.08	6	5	1
915	SLC37A2	405.793	7	1	0
916	SLC38A5	4897.93	6	3	6
917	SLC39A8	1009.46	11	8	5
918	SLC41A2	8921.48	7	4	2
919	SLC43A1	1376.8	3	1	2
920	SLC43A3	2049.78	2	3	1
921	SLC4A11	1436.06	7	2	1
922	SLC4A4	6858.8	10	12	5
923	SLC52A1	1812.35	3	3	0
924	SLC6A14	1003.81	6	6	5
925	SLC6A8	7821.83	8	12	1
926	SLC7A7	6488.28	15	32	4
927	SLC7A8	2205.38	6	4	1
928	SLC9A3-AS1	118.087	4	2	0
929	SLC9A3R1	3729.67	10	9	1
930	SLCO1A2	4510.82	9	11	9
931	SLCO2A1	1043.07	10	2	6
932	SMAD9	1571.93	4	3	1
933	SMPDL3B	4415.74	10	2	5
934	SNAI1	8496.88	10	6	6
935	SNAI2	17288.7	12	22	0
936	SNCG	3651.57	10	2	1
937	SNTB1	1042.76	5	2	0
938	SNX31	4074.75	8	5	1
939	SOD3	7675.59	12	10	6
940	SORBS1	11409.3	8	4	6
941	SORBS2	2674.62	5	1	5
942	SOSTDC1	1868.24	4	1	1
943	SOWAHC	344.829	6	3	0
944	SOX15	250.351	4	2	0
945	SOX2	46505	13	52	1
946	SOX21	2986.37	12	15	1
947	SOX21-AS1	3546.74	8	5	1
948	SOX6	665.534	5	2	1
949	SOX7	2052.84	6	3	3
950	SP140	1868.3	16	12	7
951	SP6	270.139	3	1	1
952	SPAG17	3940.41	3	1	5
953	SPAG4	14569.1	12	3	8
954	SPDEF	8554.75	11	11	5
955	SPIB	36834.9	12	9	7
956	SPN	2202.27	16	18	4
957	SPOCK2	1775.8	12	5	4
958	SPRR1A	5861.57	11	35	3
959	SPRR1B	3310.13	11	32	3
960	SPRR2A	5592.34	14	25	3
961	SPRR2C	546.914	10	8	3
962	SPRR2D	3316.92	13	27	3
963	SPRR2E	3790.74	15	25	3
964	SPRR2F	137.043	7	8	3
965	SPRR2G	1295.95	11	12	3
966	SPRR3	10192.6	12	24	3
967	SRGN	5585.21	15	18	4
968	SRRM3	5871.49	6	7	0
969	ST6GALNAC2	725.544	6	4	0
970	STARD10	536.499	5	1	0
971	STEAP4	2090.36	7	2	5
972	STMN1	9159.78	6	6	2
973	STON2	2877.92	9	7	0
974	SUCNR1	17898.7	8	2	4
975	SULF2	474.756	4	1	0
976	SUSD2	50.3186	9	5	5
977	SUSD4	381.122	6	2	1
978	SV2A	10019.4	8	5	2
979	SVIP	5816.12	6	6	2
980	SYNE1	36923.8	15	13	6
981	SYNE4	4117.91	6	5	5
982	SYNGR1	927.957	5	1	1
983	SYT11	16816.1	8	7	2
984	TACSTD2	9814.16	8	11	3
985	TBC1D10C	2122.16	18	17	7
986	TBC1D2	7568.85	7	9	0
987	TCIM	5432.92	4	4	5
988	TCN1	7074.63	10	4	3
989	TENM2	7654.47	8	8	1
990	TENM4	2313.9	4	2	1
991	TESC	5943.87	4	1	0
992	TESMIN	58.3223	1	1	2
993	TFEC	1269.14	13	16	4
994	TFF3	8545.23	7	6	5
995	TFPI	1715.89	3	1	5
996	TFPI2	11891.6	5	7	1
997	TGFA	568.999	5	2	0
998	TGM1	10340.8	13	16	3
999	TGM2	8953.18	11	11	6
1000	THBD	4910.56	8	3	0
1001	THSD1	1766.25	5	6	0
1002	TINCR	964.213	3	4	3
1003	TJP3	14258.9	11	13	5
1004	TLCD3A	365.38	6	1	0
1005	TLE2	721.17	3	1	2
1006	TMC5	8710.85	12	24	5
1007	TMEM108	1282.24	3	2	2
1008	TMEM116	823.692	11	5	1
1009	TMEM117	1608.58	6	2	1
1010	TMEM125	13548.2	13	19	5
1011	TMEM154	419.225	10	2	3
1012	TMEM156	272.803	2	1	8
1013	TMEM158	1295.03	8	7	1
1014	TMEM159	4418.32	7	2	0
1015	TMEM176A	6791.57	11	6	4
1016	TMEM176B	7333.33	14	9	4
1017	TMEM273	1078.63	11	17	4
1018	TMEM40	4351.01	9	20	0
1019	TMEM45B	1789.59	7	3	5
1020	TMEM79	5692.47	10	11	3
1021	TMEM92	1908.2	5	2	1
1022	TMPRSS11A	6063.53	9	16	1
1023	TMPRSS11D	1563.45	10	13	3
1024	TMPRSS3	6536.61	8	3	5
1025	TMPRSS4	3764.37	8	9	0
1026	TMTC3	1356.07	5	3	1
1027	TNC	21.5453	5	1	6
1028	TNFRSF19	3145.86	8	4	1
1029	TNFRSF9	8224.28	11	4	7
1030	TNFSF10	353.638	5	2	0
1031	TNS4	8780.55	10	8	0
1032	TNXB	9492.17	12	8	6
1033	TP53AIP1	5504.77	7	7	0
1034	TP63	19124.3	12	77	0
1035	TP73	345.153	4	1	1
1036	TRAC	1309.96	14	25	7
1037	TRAF3IP3	1829.6	20	9	7
1038	TRBC1	1814.14	13	28	7
1039	TRBC2	3131.61	13	34	7
1040	TREM1	25213	15	9	6
1041	TRIM29	15989.6	14	35	0
1042	TRIM7	7342.28	8	10	0
1043	TRPV4	3170.72	7	2	1
1044	TSHZ2	0	1	1	1
1045	TSPAN12	8275.68	10	4	5
1046	TSPAN18	24352.5	12	14	1
1047	TSPAN7	261.672	9	4	1
1048	TSPAN8	168.816	5	1	5
1049	TTC22	3877.72	9	6	1
1050	TTC39A	1339.3	6	1	5
1051	TTLL12	3844.68	8	5	0
1052	TTLL7	590.672	3	3	1
1053	TUBA1A	10156.5	9	10	2
1054	TUBB2B	0	3	1	2
1055	TUBB6	1985.37	7	2	0
1056	UBXN10	14216.8	10	7	5
1057	UCP2	1777.2	2	3	2
1058	UGT1A1	3623.51	11	15	1
1059	ULBP1	7125.65	7	5	1
1060	ULBP2	671.572	7	3	0
1061	ULBP3	1183.24	5	4	0
1062	UNC13D	3799.74	7	4	1
1063	USH1G	688.322	7	2	1
1064	USP31	2535.14	4	1	0
1065	VAMP5	29876	11	3	4
1066	VASN	7702.61	7	11	6
1067	VSIG10L	3377.12	7	2	1
1068	VSIG4	2938.16	13	11	4
1069	VSNL1	1137.14	4	2	0
1070	VTCN1	276.886	1	2	5
1071	VWA2	1223.53	3	3	1
1072	WAS	882.862	15	37	4
1073	WDFY4	839.364	14	15	4
1074	WDR72	6317.89	9	7	9
1075	WFDC21P	218.004	4	1	3
1076	WFDC5	3255.08	9	9	0
1077	WNT10A	4671.62	7	3	1
1078	WNT2B	376.206	8	3	1
1079	WNT3A	1294.34	2	1	1
1080	WNT4	6967.61	8	7	3
1081	WNT5A	2943.28	9	10	1
1082	WNT7B	3297.3	10	4	0
1083	XG	282.501	2	3	0
1084	XXYLT1	4446.58	8	7	1
1085	ZAP70	1084.43	17	15	7
1086	ZBTB7C	10614.5	10	7	1
1087	ZG16B	2813.5	5	3	3
1088	ZMAT1	2801.84	6	4	8
1089	ZNF185	653.174	6	3	3
1090	ZNF385A	3507.7	9	6	0
1091	ZNF43	2369.51	4	4	10
1092	ZNF469	2047.51	7	6	6
1093	ZNF486	0	2	2	10
1094	ZNF737	325.388	3	3	10
1095	ZNF750	2603.76	8	13	3
1096	ZNF812P	22.8312	2	1	0
