# Supplementary material for: Identifying Key Regulators of Keratinization in Lung Squamous Cell Cancer Using Integrated TCGA Analysis
Source: Cancers (Basel). 2023 Mar 30;15(7):2066. doi: 10.3390/cancers15072066 (PMC10092975; doi:10.3390/cancers15072066)
Supplement: Supplementary file 1 [file cancers-15-02066-s001.zip › Table S3 edge list of DEG network.xlsx]

## Sheet: arboreto_edge_df
Table S3 Edge list of DEGs networks
Source	Target	importance
947	946	152.333
215	216	148.474
883	882	134.099
151	152	124.678
359	11	120.549
220	221	115.046
882	883	114.681
221	220	105.379
11	359	104.851
851	852	104.742
852	851	102.504
921	49	101.688
152	151	99.2497
216	215	98.1231
946	947	98.0585
9	284	97.2981
1016	1015	95.7274
1015	1016	95.0875
236	235	92.6189
197	196	91.9796
729	892	91.6512
64	63	91.2228
740	203	91.1448
284	9	90.7142
136	137	90.3517
553	552	89.4813
49	921	89.0841
892	729	88.4463
414	411	83.701
97	291	82.5305
413	412	82.2019
321	319	80.8883
304	303	80.1707
235	236	79.3289
203	740	78.748
13	1031	78.3509
1031	13	77.6073
137	138	76.4278
362	61	76.2922
798	859	76.2646
303	304	75.8515
319	321	75.0495
196	197	74.6137
266	271	74.1905
412	413	73.4018
104	291	73.035
271	266	72.5087
846	851	72.507
137	136	72.4087
232	231	71.8232
736	735	71.6504
63	64	70.5501
847	848	70.426
136	138	70.2832
315	316	69.5811
925	762	68.2987
17	64	68.1939
1094	1091	68.0094
846	852	66.8592
678	187	66.6952
552	553	66.5935
570	569	66.2352
171	649	65.9045
15	945	65.6194
848	847	65.2654
231	232	65.0624
861	573	64.7671
790	498	64.667
270	266	64.4624
85	86	63.8918
64	17	63.832
717	58	63.7798
266	270	63.6793
519	1034	63.4705
461	459	63.3549
58	717	62.8267
962	959	61.4287
411	414	61.1884
902	703	61.0783
668	909	60.8044
138	137	60.5369
573	861	59.6582
387	829	59.6361
70	69	59.5634
1091	1094	59.4601
641	645	59.1357
852	846	59.1029
458	455	58.9979
620	630	57.9799
179	420	57.8192
962	960	57.7576
503	502	57.697
662	889	57.4679
231	643	57.2194
232	237	56.9606
174	1039	56.9095
735	736	56.7379
728	74	56.695
61	362	56.6565
360	137	56.385
509	510	56.3384
362	186	56.135
362	629	55.7721
851	846	55.7172
458	461	55.511
84	813	55.3987
542	10	55.3719
48	432	55.3586
138	360	55.2137
459	461	55.1522
420	179	54.9454
97	741	54.5648
311	666	54.4261
454	455	54.395
678	444	54.2246
95	980	54.2228
829	387	54.1771
35	301	54.1645
204	132	53.9674
573	305	53.8432
559	570	53.687
962	963	53.4673
502	503	53.2703
649	171	53.1747
138	136	53.1139
960	964	52.9568
1094	1093	52.9301
859	129	52.8343
741	291	52.5929
498	790	52.5651
36	513	52.5056
432	681	52.2864
237	231	52.2575
891	662	52.1479
1036	506	52.1408
902	286	52.1111
891	141	52.103
186	362	52.0166
619	532	51.9202
291	97	51.8748
231	237	51.7775
909	668	51.7394
1060	1061	51.7314
963	962	51.4884
170	1039	51.3402
966	958	51.132
320	321	51.056
458	459	50.9902
721	841	50.824
321	320	50.8016
769	340	50.7877
850	851	50.4353
417	416	50.4237
444	678	50.2685
286	902	50.2262
1061	1060	50.2
409	407	50.1638
851	850	50.097
179	69	50.047
9	285	50.0096
177	179	49.8875
312	311	49.8047
129	180	49.7539
86	85	49.6875
569	559	49.6376
41	222	49.5942
776	443	49.5776
569	568	49.5758
958	966	49.4643
461	454	49.374
455	458	49.3561
408	859	49.3165
185	458	49.3138
959	528	49.2909
237	1092	49.2583
964	961	49.2398
226	41	49.0141
501	506	48.9699
1039	174	48.9554
945	946	48.9415
63	17	48.8897
222	890	48.7942
985	19	48.7675
69	70	48.6251
889	891	48.5838
14	675	48.5598
666	311	48.5409
311	310	48.4827
741	97	48.4533
1022	1023	48.426
658	697	48.4154
962	509	48.3865
488	186	48.3626
746	117	48.3239
859	798	48.0357
630	620	47.9955
237	232	47.9832
967	428	47.4642
1073	311	47.3837
284	681	47.3523
675	14	47.2711
959	958	47.2418
16	78	47.2255
962	528	47.174
889	662	47.1605
762	925	47.0805
963	959	47.0452
658	532	46.9998
360	1068	46.9692
187	444	46.8851
662	608	46.6781
315	314	46.6557
311	312	46.6336
1072	118	46.5152
37	929	46.4772
1023	1022	46.4675
643	231	46.4149
316	314	46.3715
37	51	46.3101
141	889	46.2341
666	859	46.2124
890	222	46.16
645	641	46.1479
652	651	46.0865
1095	672	46.0703
113	656	46.0692
311	441	45.9892
578	577	45.9721
285	9	45.846
460	462	45.7584
458	454	45.7335
778	499	45.7264
813	1085	45.5841
827	338	45.4968
945	8	45.4841
798	311	45.4636
629	362	45.3137
636	588	45.1815
959	960	45.1714
441	527	44.9866
902	718	44.9809
239	767	44.9626
311	659	44.9291
231	1092	44.8263
174	170	44.8106
980	95	44.805
858	967	44.797
118	1072	44.796
959	962	44.7364
462	460	44.6492
960	961	44.6089
887	514	44.5738
127	695	44.5391
697	658	44.522
48	681	44.489
1039	175	44.4622
681	432	44.451
1072	523	44.4307
960	962	44.3772
407	408	44.3388
254	614	44.3072
985	1085	44.2954
457	454	44.2801
678	443	44.1946
360	926	44.1569
187	678	44.1262
860	630	44.1121
1068	360	44.0888
138	1068	44.0687
693	15	43.9739
454	214	43.969
178	581	43.9474
649	247	43.8498
963	960	43.8261
577	578	43.806
963	739	43.7455
1061	1059	43.6977
407	180	43.5931
926	1068	43.478
50	483	43.4737
776	183	43.406
185	456	43.3713
1094	517	43.3433
559	569	43.1751
175	170	43.1643
926	1016	43.1297
186	61	43.0927
175	527	43.0763
47	980	43.0316
950	469	42.9903
680	1085	42.9194
311	1073	42.9106
637	519	42.8643
180	1072	42.8591
1093	1091	42.857
1093	1094	42.8079
506	1029	42.8058
285	284	42.7396
890	41	42.7217
316	315	42.6655
662	907	42.6292
312	956	42.6141
138	408	42.5787
175	1036	42.5243
311	956	42.5123
132	880	42.4761
180	967	42.3734
74	667	42.2949
960	966	42.2733
775	817	42.2707
135	43	42.2253
356	623	42.2083
963	965	42.1756
958	959	42.0691
621	358	41.9883
649	108	41.9877
200	790	41.9806
538	1074	41.9209
340	769	41.8859
523	813	41.8477
558	556	41.8381
175	183	41.8085
816	978	41.7813
891	889	41.7594
129	666	41.7526
174	274	41.7107
728	733	41.6035
9	7	41.5756
10	542	41.5714
841	721	41.46
36	142	41.3951
1038	1039	41.3936
576	577	41.3491
217	399	41.332
291	104	41.2431
399	929	41.1471
662	891	41.1389
861	305	41.1298
859	408	41.107
198	980	41.0904
650	651	41.0375
858	428	41.0253
885	882	41.0212
813	84	41.0046
258	643	40.9072
135	74	40.7457
962	961	40.7251
381	1046	40.7161
963	861	40.7022
1039	170	40.6923
180	1017	40.634
74	135	40.6174
728	141	40.6139
413	260	40.5697
578	576	40.5413
457	461	40.5337
77	420	40.4802
926	408	40.461
859	241	40.4458
748	22	40.4047
356	1034	40.4019
483	50	40.3439
655	429	40.3155
696	1051	40.2768
9	681	40.2548
470	968	40.2332
637	413	40.1868
501	796	40.1799
518	117	40.1736
958	962	40.1732
180	579	40.1629
859	180	40.093
703	177	40.0358
441	523	40.0111
959	966	39.9883
180	420	39.9768
527	796	39.9742
662	733	39.9718
1036	1039	39.9627
455	185	39.9242
461	457	39.8895
614	254	39.8416
274	187	39.8295
608	5	39.7935
326	854	39.7296
409	408	39.634
1034	637	39.616
132	204	39.5818
693	648	39.5758
312	666	39.5729
570	559	39.5561
841	20	39.5127
702	300	39.4418
1091	1093	39.4414
650	652	39.4317
532	619	39.4197
635	199	39.3937
142	36	39.3246
523	956	39.3147
666	65	39.2439
117	518	39.2209
577	576	39.2113
37	282	39.095
457	458	39.0896
77	718	39.0678
620	972	39.0317
165	700	38.9267
420	177	38.8532
740	841	38.8329
286	718	38.7422
733	728	38.6638
360	136	38.6567
662	879	38.6451
681	284	38.6272
137	360	38.6087
282	929	38.5802
455	454	38.5687
413	1041	38.5384
651	652	38.538
825	980	38.5085
177	77	38.47
956	523	38.3704
662	141	38.3578
1006	954	38.3562
798	796	38.345
926	993	38.3271
1038	175	38.3179
222	41	38.2747
1092	232	38.2615
945	947	38.2587
1020	672	38.2405
958	960	38.1876
455	457	38.1639
97	104	38.1401
839	268	38.1094
959	735	38.1021
569	570	38.0892
978	816	38.0523
576	233	38.0497
180	859	38.0459
741	104	38.0434
284	7	38.0418
962	964	37.9786
308	382	37.9654
231	631	37.7645
1092	231	37.7496
187	188	37.6964
461	185	37.648
945	15	37.6304
196	565	37.5753
518	355	37.5462
250	275	37.5396
129	859	37.5188
129	77	37.4997
217	446	37.4921
339	76	37.4602
284	285	37.4438
36	1032	37.4428
880	132	37.4288
458	456	37.4189
217	295	37.3911
186	487	37.3475
960	959	37.3186
74	891	37.3088
681	863	37.3084
41	890	37.3061
666	173	37.3048
432	9	37.2589
1072	374	37.2321
138	993	37.1632
728	662	37.1632
177	420	37.1359
250	1066	37.1133
459	458	37.0546
465	595	37.0544
567	561	37.0372
945	300	36.951
457	456	36.8968
679	662	36.8944
649	814	36.8898
291	741	36.8437
1010	140	36.8437
489	186	36.8385
180	177	36.8268
965	963	36.8027
489	488	36.7939
165	508	36.7295
1041	413	36.7258
693	945	36.6769
407	409	36.6591
454	458	36.659
929	37	36.6445
137	1068	36.6434
338	827	36.641
676	789	36.5953
391	984	36.5791
706	99	36.5741
1084	20	36.5124
1041	671	36.5024
681	48	36.4633
77	129	36.4354
444	164	36.4289
854	326	36.4285
672	1095	36.417
666	1073	36.4026
799	589	36.3902
1038	170	36.3711
358	621	36.3434
432	48	36.335
528	1020	36.3268
287	589	36.3115
312	1073	36.3105
180	1016	36.3101
1092	237	36.2798
170	174	36.2762
180	858	36.2368
442	776	36.2367
43	42	36.168
48	51	36.1359
570	568	36.1191
666	798	36.0942
689	934	36.0528
681	92	36.0392
629	186	36.0118
432	284	36.0026
667	35	35.9588
254	1089	35.9407
930	158	35.9147
955	649	35.8676
295	217	35.8612
746	316	35.8365
963	958	35.7725
772	452	35.7657
381	117	35.7542
678	442	35.741
379	43	35.7246
170	175	35.7192
746	567	35.6392
455	818	35.5994
568	217	35.5606
19	877	35.5605
256	817	35.5582
78	16	35.5258
382	308	35.5237
412	574	35.5144
420	613	35.5078
455	459	35.4953
137	993	35.4577
141	372	35.4465
175	703	35.4262
641	644	35.3411
813	19	35.3083
1037	813	35.3022
902	706	35.2932
345	22	35.2824
514	887	35.2808
811	533	35.2774
441	515	35.2669
311	775	35.2371
880	882	35.2351
1022	556	35.2327
320	319	35.2031
312	47	35.1933
186	484	35.1925
968	470	35.1795
883	851	35.1535
961	962	35.1287
799	1046	35.1002
532	426	35.0795
74	662	35.0344
141	662	35.0321
842	52	34.9202
1041	567	34.9147
728	147	34.8845
420	77	34.8841
561	566	34.8606
238	234	34.8539
926	1015	34.8508
959	963	34.8231
301	35	34.7944
733	889	34.791
359	25	34.7771
776	425	34.7377
662	74	34.7367
1060	1059	34.733
891	907	34.7135
362	489	34.7092
284	6	34.6717
15	946	34.6
1086	593	34.588
556	558	34.5612
340	433	34.5309
967	858	34.5043
889	372	34.452
135	912	34.447
1034	567	34.4152
488	629	34.3952
559	568	34.3511
175	190	34.3215
232	1092	34.277
205	316	34.2536
850	852	34.2396
1085	84	34.2191
254	758	34.2176
966	960	34.1564
408	409	34.1088
175	508	34.0934
960	963	34.0877
1037	84	34.0841
662	135	34.0788
407	458	34.0362
305	861	34.0287
175	1039	34.0154
180	798	34.0068
513	36	33.9742
15	213	33.907
613	255	33.9014
95	1066	33.8992
32	684	33.8966
631	643	33.8492
17	63	33.8485
379	1010	33.8395
84	1085	33.8389
576	578	33.822
175	174	33.786
926	360	33.7741
175	1038	33.7465
499	374	33.7397
407	137	33.677
186	649	33.6685
509	502	33.6442
186	486	33.6435
42	853	33.5978
141	135	33.5474
86	336	33.5312
426	822	33.5108
185	214	33.4844
454	457	33.4713
728	252	33.4651
8	291	33.4534
822	426	33.4401
859	520	33.4128
573	554	33.4034
118	523	33.3911
658	1088	33.3855
461	462	33.3782
523	680	33.3643
186	490	33.3626
461	455	33.3375
308	1056	33.3248
175	178	33.3194
776	678	33.3122
891	74	33.3033
579	1017	33.2723
420	1017	33.2719
594	930	33.2706
790	200	33.2537
498	200	33.2425
786	391	33.2167
813	680	33.1898
853	788	33.1883
19	985	33.1873
457	455	33.1737
281	43	33.1398
180	666	33.0564
22	1032	33.053
678	776	33.0469
37	606	33.0158
171	814	33.0143
1084	740	33.0012
180	407	32.992
907	154	32.9898
1034	352	32.9882
172	190	32.9756
269	1040	32.9749
1051	696	32.9641
760	939	32.9539
718	286	32.9236
1034	746	32.9108
958	963	32.9047
175	259	32.8883
1095	340	32.8676
454	27	32.8576
671	1034	32.8455
841	740	32.8139
286	428	32.8122
20	721	32.8062
912	94	32.8055
508	610	32.7923
174	190	32.7608
518	607	32.7459
880	217	32.7224
959	965	32.7212
817	198	32.7159
510	509	32.7062
169	44	32.7048
69	179	32.6894
1034	969	32.6868
721	740	32.6223
442	444	32.606
1039	1036	32.5976
817	775	32.5973
985	84	32.5864
271	270	32.5161
187	272	32.5126
413	561	32.5041
926	255	32.4804
442	425	32.4775
127	1019	32.4567
136	184	32.4466
854	726	32.406
786	984	32.3933
136	687	32.3757
859	821	32.3619
574	412	32.3477
1061	770	32.3441
335	562	32.3057
595	465	32.278
97	8	32.2736
175	501	32.273
104	97	32.234
561	567	32.2318
666	407	32.2235
854	423	32.2094
186	629	32.1976
185	454	32.1966
964	960	32.1836
1082	199	32.1633
549	811	32.1403
1010	782	32.133
647	262	32.1315
1068	137	32.1194
891	372	32.1035
387	722	32.0963
444	272	32.0819
523	441	32.0818
817	273	32.0631
925	453	32.0508
185	457	32.0413
1039	1038	32.0257
362	484	32.0149
217	205	32.0126
1036	170	32.0054
993	30	31.9692
727	1027	31.9692
666	180	31.9661
136	360	31.924
842	639	31.9066
174	678	31.9045
1020	126	31.8892
527	798	31.8617
170	1036	31.8115
129	520	31.808
960	881	31.8008
700	119	31.7968
74	222	31.7738
129	579	31.7282
1072	180	31.7109
8	675	31.6648
666	659	31.6541
658	363	31.6478
74	608	31.6066
135	662	31.6042
907	889	31.5921
282	37	31.567
197	924	31.565
662	728	31.5079
456	214	31.4813
274	164	31.4502
170	274	31.4427
183	172	31.4241
459	460	31.4188
183	776	31.3921
12	810	31.3841
455	136	31.3571
1034	238	31.3565
455	255	31.3263
159	160	31.3218
697	1088	31.3176
798	256	31.3102
77	361	31.3031
520	859	31.3027
319	320	31.2726
1056	194	31.2566
241	859	31.2507
733	147	31.236
379	912	31.229
408	407	31.2207
217	880	31.219
198	957	31.2138
141	728	31.1935
631	231	31.1892
240	968	31.1458
891	728	31.1441
270	271	31.1438
77	179	31.1218
457	185	31.1141
224	756	31.1067
178	168	31.1056
205	1023	31.1019
889	379	31.09
523	1085	31.0717
84	1037	31.0565
379	135	31.0563
982	632	31.0529
455	137	31.0428
1091	517	31.0382
581	178	31.0228
362	488	31.0214
577	233	30.9917
22	345	30.9688
8	945	30.9659
456	454	30.9508
77	177	30.9491
680	813	30.9403
776	442	30.9333
962	966	30.9307
672	1020	30.8825
489	490	30.8686
767	239	30.8526
509	962	30.8443
95	301	30.8402
29	229	30.8104
889	1010	30.8061
506	507	30.755
1059	1060	30.7302
30	749	30.7192
456	198	30.7118
527	441	30.7067
935	127	30.7054
443	444	30.6922
180	129	30.678
884	568	30.6703
455	461	30.6627
444	187	30.6612
858	420	30.6243
413	233	30.6202
417	385	30.6107
559	861	30.603
488	362	30.5872
434	1095	30.5856
939	760	30.5838
1041	519	30.5316
175	172	30.5279
443	776	30.5161
528	959	30.4894
508	700	30.4837
481	483	30.4773
567	746	30.4259
1002	701	30.403
695	127	30.4022
960	958	30.399
615	562	30.372
311	499	30.3371
301	980	30.3362
35	917	30.3272
391	196	30.3237
1003	249	30.3163
1006	1003	30.3162
662	912	30.2977
311	173	30.249
1072	173	30.2095
104	741	30.1972
662	5	30.1879
22	748	30.1863
213	323	30.1726
891	379	30.1691
170	703	30.1683
51	37	30.1658
984	1014	30.1592
345	726	30.1564
373	893	30.1477
505	68	30.1393
980	1032	30.136
41	226	30.1069
360	138	30.098
507	506	30.0958
170	172	30.0491
1048	994	30.0453
137	69	30.0375
174	175	30.0322
413	1031	30.0261
312	523	29.9559
776	575	29.9555
1039	703	29.936
567	564	29.9175
675	811	29.8849
284	160	29.8788
204	193	29.8717
926	137	29.866
461	458	29.8602
1072	666	29.8489
47	214	29.8375
284	625	29.8308
138	974	29.8076
186	488	29.7704
407	821	29.7478
466	981	29.7423
718	629	29.7326
222	226	29.7265
517	1091	29.7137
311	374	29.7109
356	567	29.7094
859	1072	29.6705
1039	902	29.6582
517	1094	29.6432
519	356	29.6404
126	60	29.639
413	884	29.6333
960	528	29.6299
483	481	29.6249
36	345	29.6202
140	1010	29.5998
1019	127	29.5934
863	385	29.591
852	850	29.5885
162	267	29.578
284	432	29.5647
1038	174	29.5496
440	439	29.5462
733	135	29.5408
413	316	29.5383
703	831	29.5376
447	380	29.5333
192	770	29.5029
65	312	29.4648
380	447	29.462
643	631	29.4475
141	879	29.441
52	1056	29.4291
460	459	29.4035
141	912	29.3809
568	880	29.3798
961	964	29.3786
884	636	29.3664
889	141	29.3642
311	817	29.3538
312	441	29.3507
568	569	29.3472
798	858	29.3391
217	809	29.302
649	361	29.2992
286	831	29.2863
666	1072	29.2819
693	213	29.2714
890	147	29.2642
454	185	29.2408
8	947	29.2361
573	965	29.2114
187	174	29.2108
315	205	29.1862
454	139	29.184
95	825	29.1807
74	728	29.1671
993	818	29.1585
170	241	29.1553
909	453	29.1437
380	39	29.1344
926	138	29.1204
578	871	29.0833
1066	95	29.0818
722	725	29.0731
316	855	29.0635
562	335	29.0612
15	693	29.0569
955	162	29.052
1072	821	29.0503
181	178	29.0406
214	119	29.0066
356	1041	28.9961
760	722	28.9862
788	853	28.9737
854	345	28.9705
859	177	28.9633
30	687	28.962
935	436	28.9575
15	947	28.9506
233	577	28.9263
965	573	28.9163
299	45	28.8956
312	821	28.8937
160	159	28.893
185	461	28.8926
999	52	28.8925
644	642	28.8907
1034	519	28.8785
954	1006	28.877
193	204	28.8501
171	247	28.8187
945	779	28.8161
672	254	28.7877
912	35	28.734
186	495	28.7228
815	825	28.7215
681	8	28.7186
1074	538	28.6787
458	185	28.6781
902	831	28.6763
374	430	28.675
912	922	28.6735
381	167	28.6726
501	507	28.6638
570	344	28.6614
852	883	28.6517
141	907	28.6497
260	392	28.6414
1010	756	28.6256
833	981	28.6202
985	877	28.6036
180	77	28.5973
1068	621	28.5936
527	771	28.5875
173	523	28.5118
37	1058	28.5044
420	418	28.5023
957	198	28.4851
1034	935	28.4825
574	131	28.4801
912	667	28.4719
959	573	28.4705
588	636	28.4598
962	735	28.454
733	662	28.4493
1034	413	28.4383
266	268	28.4271
441	47	28.4242
798	241	28.3796
966	196	28.3687
568	570	28.3635
461	460	28.3385
453	909	28.3368
175	181	28.3335
457	137	28.3204
340	811	28.3166
345	854	28.2921
902	441	28.2854
745	1053	28.2831
668	453	28.2815
703	749	28.2815
139	454	28.2745
740	1084	28.2728
454	461	28.2696
679	691	28.268
391	786	28.2016
47	83	28.1897
854	394	28.1619
158	930	28.1575
260	413	28.1573
798	520	28.1509
728	891	28.1266
232	643	28.1213
637	1041	28.1073
681	439	28.1051
275	250	28.096
1017	420	28.0959
305	573	28.0946
894	350	28.0919
446	217	28.0803
678	575	28.0678
652	650	28.062
556	1022	28.0608
1085	813	28.0526
796	501	28.0333
703	706	28.0256
842	872	28.0158
649	186	28.0115
126	340	27.9656
286	858	27.9536
232	645	27.9488
877	19	27.9378
683	93	27.9302
758	254	27.9169
411	654	27.903
407	136	27.9019
278	583	27.8913
924	197	27.8821
1056	52	27.8652
666	775	27.8626
488	489	27.8592
74	141	27.8558
648	693	27.8458
1038	581	27.8439
559	561	27.8205
703	1038	27.816
637	238	27.812
614	1020	27.8037
984	786	27.8018
455	1017	27.7826
1039	877	27.7812
35	854	27.7717
484	186	27.7599
728	890	27.748
262	647	27.7429
1038	703	27.7427
443	575	27.7332
256	1073	27.7309
490	186	27.7218
789	676	27.6917
354	1051	27.6717
809	1059	27.6646
29	1026	27.6607
135	608	27.6569
494	492	27.6143
666	457	27.597
666	138	27.5861
1068	138	27.5805
170	1038	27.5785
546	514	27.5766
172	175	27.5751
443	442	27.5647
8	282	27.5615
561	1031	27.541
629	61	27.5372
180	455	27.5131
141	94	27.5024
891	608	27.4545
668	734	27.4539
693	29	27.4372
1076	383	27.4322
662	679	27.4157
380	219	27.4148
1085	19	27.4119
666	926	27.4079
571	562	27.4017
158	12	27.4001
180	256	27.4
170	527	27.3795
575	443	27.3771
363	953	27.3755
667	122	27.3745
629	953	27.3698
825	95	27.3661
286	703	27.3583
77	821	27.3418
763	658	27.3126
437	438	27.3041
746	977	27.301
136	407	27.2945
835	143	27.2917
129	718	27.2916
999	1066	27.2903
135	891	27.2822
703	77	27.2788
74	879	27.2604
678	164	27.2562
1059	1061	27.2507
34	758	27.2486
358	604	27.241
63	502	27.2366
958	809	27.2347
454	456	27.2259
946	945	27.2088
662	667	27.2064
428	689	27.1857
362	487	27.1835
1038	190	27.1797
1020	614	27.1741
457	459	27.1629
486	493	27.1562
25	359	27.1467
963	964	27.1392
185	459	27.1305
1036	1038	27.1188
487	362	27.1072
993	926	27.0864
559	557	27.063
306	92	27.0277
94	872	26.9918
174	1038	26.977
907	662	26.9686
237	257	26.948
428	273	26.9365
1025	54	26.9327
666	461	26.9312
581	1085	26.9161
746	315	26.9148
798	441	26.9146
523	178	26.9131
312	214	26.9121
1032	36	26.883
675	1058	26.8828
1056	382	26.8542
84	950	26.8356
533	811	26.8283
282	4	26.8165
8	97	26.8122
141	891	26.8074
488	487	26.7659
656	113	26.7595
264	684	26.7583
796	84	26.7531
740	721	26.7481
1034	671	26.746
884	880	26.7417
488	61	26.7269
703	162	26.7163
770	1061	26.714
615	410	26.7095
945	381	26.702
1018	448	26.6963
311	185	26.6941
76	339	26.6812
486	362	26.663
54	111	26.6576
740	20	26.6438
37	399	26.6404
859	993	26.637
639	803	26.634
175	581	26.6279
174	172	26.6268
281	283	26.6263
407	579	26.6165
489	362	26.6135
956	1073	26.6104
412	897	26.6073
1073	956	26.5973
519	746	26.5969
954	1003	26.5898
706	902	26.5827
442	678	26.5359
821	409	26.5207
391	390	26.5196
174	581	26.5088
620	986	26.4856
172	174	26.4765
680	19	26.4503
814	171	26.4396
217	590	26.4356
417	1046	26.4071
907	679	26.3797
74	72	26.365
48	284	26.3272
61	629	26.2981
295	809	26.2966
140	1050	26.2784
1081	867	26.2591
19	814	26.2567
700	165	26.2507
728	41	26.2482
441	680	26.2344
14	8	26.234
787	769	26.2191
798	312	26.2176
287	932	26.2107
381	807	26.2082
559	888	26.1898
1017	579	26.1714
575	776	26.1653
185	27	26.1619
963	510	26.1463
1034	315	26.141
68	857	26.1207
74	41	26.118
186	492	26.1068
37	437	26.0978
486	495	26.0616
232	641	26.0601
238	235	26.06
311	815	26.0568
452	772	26.0501
311	214	26.0442
501	164	26.0355
972	620	26.028
606	438	26.0278
798	118	26.0272
254	865	26.0226
520	456	26.0088
295	568	26.0033
841	1084	26.0024
285	681	25.9499
666	956	25.949
51	48	25.9489
35	326	25.9231
425	442	25.9186
649	162	25.897
340	126	25.8739
953	363	25.871
902	527	25.8512
780	364	25.8428
966	881	25.8406
142	210	25.8399
621	604	25.8397
247	649	25.8227
174	442	25.82
594	158	25.818
173	1073	25.8153
285	160	25.8119
218	133	25.798
934	689	25.7894
132	193	25.7677
232	727	25.749
527	178	25.7461
141	72	25.7438
180	137	25.7219
635	636	25.7086
679	879	25.7072
702	801	25.7034
379	842	25.7024
967	180	25.6944
18	759	25.6942
142	513	25.6731
444	442	25.6603
391	197	25.6579
758	704	25.6491
238	577	25.6339
276	762	25.6284
37	675	25.6238
1081	625	25.6167
303	1059	25.6116
671	886	25.6058
817	771	25.6047
859	579	25.5951
214	47	25.5948
268	266	25.593
186	489	25.5889
642	644	25.5782
102	683	25.5765
412	322	25.5737
884	711	25.5586
891	222	25.5532
1084	841	25.5522
630	860	25.5385
1085	680	25.5371
703	178	25.5335
589	287	25.5331
407	1016	25.5321
832	426	25.5165
594	12	25.5108
117	607	25.5051
823	584	25.4949
565	196	25.4904
889	907	25.4885
927	416	25.4871
217	87	25.486
393	978	25.4839
129	613	25.4827
407	967	25.4817
345	1032	25.4778
12	594	25.4769
817	957	25.4649
290	932	25.4586
924	429	25.4377
728	222	25.4368
311	798	25.4257
993	687	25.4206
666	817	25.4145
443	425	25.4133
162	955	25.4027
20	1084	25.3981
129	798	25.3848
718	717	25.3672
861	965	25.366
455	407	25.3645
783	860	25.363
142	1032	25.3574
891	890	25.3563
935	979	25.3563
519	637	25.3478
170	272	25.3338
220	1030	25.3311
487	186	25.3237
782	1010	25.3217
517	131	25.3211
295	909	25.3074
848	845	25.2942
567	133	25.2928
311	515	25.2902
902	749	25.2763
74	917	25.258
789	826	25.2544
336	86	25.248
728	608	25.2474
556	204	25.2399
811	549	25.2317
362	494	25.2259
965	962	25.225
407	77	25.2232
1072	515	25.2171
945	378	25.2132
739	447	25.2104
637	1034	25.2085
810	28	25.2078
861	227	25.2076
173	171	25.2028
455	520	25.1946
693	381	25.1912
384	447	25.1866
488	485	25.1782
658	628	25.1722
187	575	25.1715
846	850	25.1692
854	829	25.1619
1074	111	25.1598
884	295	25.158
279	270	25.1555
958	1023	25.1526
316	413	25.1522
894	688	25.1511
458	70	25.1418
192	644	25.1351
567	849	25.1298
1045	894	25.1294
8	946	25.1069
929	399	25.1036
317	314	25.1032
967	273	25.0994
430	980	25.0931
877	985	25.0912
675	549	25.0846
817	56	25.0789
135	141	25.0726
363	658	25.0724
249	452	25.0615
667	74	25.0564
907	602	25.0541
43	281	25.045
217	568	25.0422
136	818	25.0419
426	866	25.0413
956	311	25.035
420	858	25.0302
506	310	25.0281
361	247	25.0191
574	848	25.0103
15	29	25.0096
1037	19	24.9928
239	546	24.9923
571	872	24.9879
37	432	24.984
891	679	24.9832
340	533	24.9763
851	883	24.9528
1039	718	24.935
666	312	24.9306
1027	727	24.9287
8	920	24.9082
1053	745	24.9029
671	1041	24.9015
455	666	24.8829
490	362	24.8798
224	322	24.8757
509	505	24.8671
213	25	24.8484
998	611	24.8471
170	190	24.8436
667	72	24.8367
679	135	24.8342
568	132	24.8198
250	58	24.8111
428	286	24.8075
912	1006	24.8022
460	461	24.8007
487	488	24.7892
636	635	24.7886
1088	658	24.7787
420	1065	24.7727
345	36	24.7691
958	998	24.7658
380	893	24.763
312	56	24.759
810	12	24.7589
1054	783	24.7438
783	335	24.7349
377	782	24.7337
851	411	24.7315
850	736	24.7311
420	579	24.7295
364	780	24.7266
519	671	24.7261
797	813	24.7124
662	35	24.7114
205	746	24.6868
162	649	24.6793
854	1032	24.6689
489	495	24.653
455	180	24.627
912	602	24.6195
783	265	24.6145
173	499	24.6137
426	832	24.6096
131	206	24.5935
399	568	24.5847
319	903	24.5838
227	573	24.5778
693	4	24.5624
48	160	24.558
599	74	24.558
523	173	24.5537
568	973	24.5366
798	1072	24.5354
807	657	24.5263
311	430	24.5259
399	434	24.525
594	28	24.5214
701	695	24.5156
65	666	24.5126
312	515	24.5102
1041	730	24.5007
629	870	24.4937
97	754	24.4858
734	668	24.4812
811	216	24.4638
672	1025	24.4607
503	271	24.4526
100	536	24.452
432	285	24.4458
769	607	24.4385
429	638	24.4335
987	268	24.4332
662	379	24.4142
697	532	24.4091
1040	269	24.3918
65	956	24.3912
101	586	24.3879
768	953	24.3875
662	599	24.3805
981	833	24.3779
523	19	24.3682
456	659	24.3593
703	902	24.3547
681	1008	24.3461
798	499	24.3387
566	561	24.3382
958	132	24.3377
882	880	24.3216
1040	271	24.3179
19	84	24.3095
241	431	24.301
1053	18	24.3007
9	1081	24.2982
170	700	24.2915
238	532	24.2903
527	175	24.286
493	486	24.2827
487	490	24.2755
442	443	24.2728
959	701	24.2507
1031	524	24.2272
1034	356	24.2248
395	229	24.2169
1022	593	24.2168
135	599	24.2111
8	14	24.2069
821	859	24.1994
935	386	24.1917
443	678	24.191
429	924	24.1875
608	147	24.1808
681	51	24.1677
796	858	24.1509
963	227	24.143
672	984	24.142
733	141	24.1408
813	523	24.128
488	491	24.1212
333	516	24.1193
506	501	24.1093
429	105	24.1011
568	446	24.1006
139	245	24.0984
1046	752	24.0923
1003	52	24.0877
180	431	24.0833
849	561	24.0809
1039	172	24.0728
633	277	24.0632
1092	146	24.051
759	18	24.0464
568	412	24.0325
119	700	24.0314
838	677	24.0257
467	823	24.0178
174	444	24.0177
22	36	24.014
610	508	24.0127
71	857	24.0103
664	543	23.9906
884	217	23.9765
1076	328	23.9579
666	256	23.9565
1003	954	23.9529
362	116	23.952
701	1002	23.9238
15	8	23.9079
501	170	23.8918
399	1025	23.8839
1056	308	23.8797
20	841	23.8775
637	392	23.8759
133	564	23.871
796	527	23.8653
912	43	23.8602
607	518	23.8582
197	391	23.8522
364	677	23.8512
65	70	23.8461
1034	566	23.8301
91	871	23.8283
793	865	23.7997
590	427	23.7991
285	7	23.7977
666	408	23.7964
658	426	23.7612
527	170	23.7566
9	417	23.7562
164	444	23.7507
311	47	23.7497
613	69	23.7419
335	783	23.7332
964	962	23.7321
859	30	23.7099
260	895	23.6949
671	356	23.6907
35	931	23.6891
697	628	23.6732
174	508	23.6711
285	1081	23.6669
798	817	23.662
129	65	23.6102
426	532	23.6057
455	408	23.5993
77	418	23.5943
171	108	23.5816
658	763	23.5785
819	946	23.552
194	1056	23.5499
672	433	23.544
458	1016	23.5378
416	417	23.5176
48	285	23.5148
986	620	23.5147
589	799	23.4983
1081	148	23.4967
74	599	23.4889
647	202	23.4871
880	316	23.4814
902	950	23.4791
989	543	23.4708
1042	33	23.4333
175	950	23.4298
170	508	23.4139
803	981	23.4089
887	972	23.4006
173	311	23.3993
282	702	23.3941
224	452	23.3915
803	639	23.3877
434	1009	23.3834
484	362	23.3827
666	129	23.3821
963	573	23.373
889	839	23.3585
744	938	23.3581
814	634	23.3567
520	311	23.3361
1017	613	23.3317
37	40	23.3293
256	798	23.297
141	667	23.2914
716	31	23.2899
379	103	23.2889
284	51	23.2863
438	437	23.2841
335	93	23.2783
84	19	23.2761
807	73	23.273
241	877	23.2716
1046	191	23.262
843	268	23.2569
681	807	23.2558
960	509	23.255
413	63	23.2484
5	147	23.248
489	629	23.247
887	620	23.2465
75	55	23.2387
141	379	23.2326
312	775	23.2297
1017	129	23.2295
458	179	23.186
47	674	23.1816
882	885	23.1809
188	187	23.1763
72	22	23.1589
994	42	23.1579
519	352	23.1574
606	49	23.1568
51	681	23.1568
772	657	23.1556
141	5	23.1546
950	508	23.145
1038	1036	23.1415
967	804	23.1021
174	1029	23.0958
960	1075	23.0894
849	322	23.085
303	876	23.072
25	535	23.0686
1022	966	23.0635
44	793	23.0631
286	950	23.0609
1041	935	23.0605
451	722	23.0594
853	565	23.0568
726	854	23.0532
350	894	23.0455
610	955	23.0381
70	280	23.0346
178	181	23.0213
501	272	23.0136
613	179	23.0031
945	693	23.0017
599	907	23.001
885	883	23.0008
129	286	23.0007
490	489	22.9954
381	693	22.9944
186	706	22.9917
516	333	22.9891
678	263	22.9863
854	35	22.9832
1058	856	22.9826
455	613	22.9757
877	617	22.9741
523	1037	22.9705
175	507	22.9665
95	940	22.9606
678	165	22.9522
693	282	22.9491
993	138	22.9459
187	274	22.9458
1088	697	22.9225
831	182	22.9205
311	198	22.9051
889	154	22.8963
487	489	22.8891
186	496	22.8828
984	391	22.875
256	955	22.873
379	872	22.8715
966	787	22.8667
523	798	22.8489
821	778	22.8456
959	961	22.8411
129	926	22.8407
962	510	22.8354
1072	129	22.8351
205	353	22.8309
489	493	22.8221
135	879	22.8192
380	943	22.8082
881	885	22.8074
967	255	22.8054
1066	250	22.8017
360	262	22.7973
1074	158	22.7962
214	185	22.7947
728	142	22.7946
568	884	22.7926
861	510	22.7923
490	488	22.7922
554	555	22.7769
240	580	22.7683
763	697	22.7509
728	691	22.7489
495	488	22.7487
821	798	22.7461
667	513	22.7415
767	514	22.7396
704	44	22.7378
880	568	22.7235
825	931	22.717
269	645	22.7136
493	492	22.6937
858	286	22.6812
746	356	22.681
613	663	22.6726
527	190	22.6664
138	30	22.6581
1046	357	22.6551
65	56	22.6517
136	139	22.6501
681	1058	22.65
29	693	22.6496
77	428	22.6489
527	214	22.6463
558	376	22.6405
643	258	22.6402
527	902	22.6389
602	866	22.6272
687	69	22.6155
34	254	22.6138
458	457	22.608
798	374	22.6074
312	430	22.5993
926	129	22.5963
932	290	22.5656
300	539	22.5563
158	538	22.5541
284	48	22.5509
798	180	22.5451
1076	808	22.5414
397	532	22.5404
907	839	22.5385
613	868	22.5333
274	272	22.5328
117	242	22.5306
145	109	22.5296
219	380	22.523
538	291	22.5201
591	80	22.5176
916	330	22.5163
666	993	22.5109
301	394	22.4947
702	886	22.489
1006	1056	22.4854
410	615	22.4803
1089	254	22.4648
292	144	22.459
169	318	22.4582
962	739	22.4545
202	647	22.4512
649	955	22.4443
835	380	22.4378
757	531	22.4365
183	190	22.4279
618	424	22.4253
1039	187	22.4238
282	306	22.4208
567	1041	22.4141
198	95	22.4113
329	463	22.4094
388	734	22.408
1038	718	22.3938
9	1008	22.3923
821	361	22.3916
457	136	22.391
344	851	22.3869
635	619	22.384
681	285	22.3809
409	821	22.3591
211	594	22.3588
72	513	22.3583
137	30	22.3425
958	744	22.3389
60	126	22.3376
29	417	22.3343
268	839	22.3306
971	924	22.3193
721	20	22.3084
798	527	22.2996
792	893	22.2934
281	154	22.2916
772	729	22.2906
564	133	22.2859
973	927	22.2828
662	268	22.2809
679	889	22.2759
63	860	22.2698
848	574	22.2685
813	617	22.2517
136	70	22.2427
1046	799	22.2315
924	42	22.2226
985	649	22.2124
74	912	22.2006
728	5	22.1877
568	169	22.1808
1072	407	22.1726
8	92	22.1698
964	963	22.1683
487	61	22.1683
993	69	22.1542
798	771	22.1518
51	432	22.1484
859	666	22.1469
413	13	22.1384
19	617	22.1371
40	886	22.1368
249	900	22.1355
562	615	22.1237
651	650	22.1229
666	458	22.1224
320	71	22.1183
739	1076	22.105
27	905	22.1033
889	74	22.1018
863	681	22.101
728	889	22.0974
356	205	22.0956
697	763	22.0911
961	960	22.0889
527	499	22.0828
849	344	22.0818
568	399	22.0811
1084	203	22.081
109	299	22.0776
277	633	22.0647
671	925	22.0637
644	641	22.0628
925	909	22.0616
35	976	22.0352
853	954	22.0345
185	455	22.021
138	926	22.0205
444	443	22.0189
301	95	22.0077
798	956	22.0018
922	688	21.9969
679	907	21.996
575	272	21.9918
233	576	21.9888
15	648	21.9882
441	499	21.9818
656	450	21.9797
603	216	21.9779
1034	316	21.9704
180	286	21.9697
180	255	21.9693
488	486	21.9621
818	687	21.9617
703	286	21.9602
1034	204	21.959
133	657	21.942
9	1047	21.9408
681	417	21.9395
109	145	21.9308
555	554	21.9198
629	718	21.9143
5	976	21.9126
347	228	21.9079
488	490	21.9008
821	408	21.89
175	902	21.8786
391	853	21.8785
795	476	21.8677
9	625	21.8667
722	387	21.8621
428	967	21.856
61	363	21.8467
29	591	21.8466
1039	985	21.8345
1046	416	21.8342
386	757	21.8293
1041	524	21.828
573	552	21.8227
574	747	21.8147
1041	1031	21.8131
141	74	21.7972
488	494	21.7933
48	1008	21.7901
88	536	21.7884
69	687	21.7878
1020	254	21.7801
666	137	21.7749
147	82	21.7704
199	635	21.7683
311	65	21.7577
302	531	21.7503
825	815	21.7477
853	42	21.7408
9	6	21.7369
744	719	21.7355
993	184	21.7304
502	509	21.7226
129	1017	21.7216
889	423	21.7196
311	56	21.7174
1042	120	21.7169
486	186	21.7117
52	1003	21.7105
578	502	21.7001
322	44	21.6994
994	1048	21.6985
945	819	21.6748
134	39	21.6741
797	950	21.6714
464	109	21.6587
803	140	21.6582
1095	433	21.6533
330	916	21.651
523	312	21.6497
412	64	21.6486
321	126	21.6472
282	40	21.6424
274	170	21.6366
1036	181	21.6357
519	574	21.6319
61	485	21.6313
945	25	21.6233
567	467	21.6067
902	469	21.5983
891	154	21.5965
84	469	21.5962
362	493	21.5946
369	289	21.5823
677	1000	21.5816
207	436	21.5809
[truncated: 7,147 more rows]
