# Supplementary material for: Identifying Key Regulators of Keratinization in Lung Squamous Cell Cancer Using Integrated TCGA Analysis
Source: Cancers (Basel). 2023 Mar 30;15(7):2066. doi: 10.3390/cancers15072066 (PMC10092975; doi:10.3390/cancers15072066)
Supplement: Supplementary file 1 [file cancers-15-02066-s001.zip › Table S4 The significantly hypomethylated gene-probe pairs in tumor samples with high keratinization.xlsx]

## Sheet: getPair.hypo.pairs.significant
Table S4 The significantly hypomethylated gene-probe pairs in tumor samples with high keratinization
Probe	GeneID	Symbol	Distance	Sides	Raw.p	FDR
cg21294945	ENSG00000169469	SPRR1B	1007431	R5	1.58606e-19	4.5044e-17
cg21294945	ENSG00000169474	SPRR1A	961459	R3	9.43405e-19	1.33964e-16
cg25673591	ENSG00000186832	KRT16	-173662	L7	1.65389e-18	1.56568e-16
cg21294945	ENSG00000203785	SPRR2E	1069363	R8	3.63068e-18	2.57778e-16
cg03900378	ENSG00000019549	SNAI2	-4607782	L7	6.85496e-18	3.89362e-16
cg21294945	ENSG00000163209	SPRR3	977975	R4	9.79888e-18	4.63813e-16
cg21294945	ENSG00000241794	SPRR2A	1032348	R7	1.8562e-17	7.41269e-16
cg21294945	ENSG00000163216	SPRR2D	1015960	R6	2.08808e-17	7.41269e-16
cg25673591	ENSG00000186847	KRT14	-202666	L8	4.84669e-17	1.5294e-15
cg10168494	ENSG00000073282	TP63	1713992	R5	7.7049e-17	2.13192e-15
cg25673591	ENSG00000214514	KRT42P	-149362	L5	8.25746e-17	2.13192e-15
cg19630665	ENSG00000178363	CALML3	42694	R2	3.55755e-16	8.41953e-15
cg21294945	ENSG00000163207	IVL	884774	R2	5.34344e-16	1.13377e-14
cg25673591	ENSG00000173801	JUP	-2630	L1	5.58899e-16	1.13377e-14
cg16352830	ENSG00000117595	IRF6	1737924	R9	1.52324e-15	2.884e-14
cg25673591	ENSG00000128422	KRT17	-164719	L6	3.83018e-15	6.79858e-14
cg02080857	ENSG00000171517	LPAR3	0	L1	6.1757e-15	1.0317e-13
cg25673591	ENSG00000171346	KRT15	-267032	L10	1.88276e-14	2.97058e-13
cg21294945	ENSG00000169509	CRCT1	490710	R1	2.16573e-14	3.23719e-13
cg22209929	ENSG00000075651	PLD1	-865959	L4	2.75626e-14	3.91389e-13
cg21013395	ENSG00000182040	USH1G	-212437	L10	3.624e-14	4.66432e-13
cg16352830	ENSG00000230937	MIR205HG	1381127	R1	3.77966e-14	4.66432e-13
cg03194038	ENSG00000196083	IL1RAP	-3214844	L7	3.94168e-14	4.66432e-13
cg10168494	ENSG00000196083	IL1RAP	2596654	R9	3.94168e-14	4.66432e-13
cg03430116	ENSG00000154102	C16orf74	640124	R5	7.52602e-14	7.91626e-13
cg04462662	ENSG00000154102	C16orf74	703915	R6	7.52602e-14	7.91626e-13
cg16455798	ENSG00000154102	C16orf74	640036	R5	7.52602e-14	7.91626e-13
cg15527515	ENSG00000092068	SLC7A8	0	L1	1.39769e-13	1.41766e-12
cg03194038	ENSG00000163347	CLDN1	-3552148	L9	2.10386e-13	1.92741e-12
cg04347414	ENSG00000149527	PLCH2	272898	R9	2.10386e-13	1.92741e-12
cg10168494	ENSG00000163347	CLDN1	2388310	R7	2.10386e-13	1.92741e-12
cg14916228	ENSG00000129194	SOX15	-196838	L9	3.56418e-13	3.16321e-12
cg02368577	ENSG00000184731	FAM110C	-3125506	L7	7.33382e-13	5.95087e-12
cg20144002	ENSG00000184731	FAM110C	-3151132	L7	7.33382e-13	5.95087e-12
cg23402920	ENSG00000184731	FAM110C	-3125311	L7	7.33382e-13	5.95087e-12
cg16352830	ENSG00000284485	MIR205	1384440	R2	9.5178e-13	7.50849e-12
cg19630665	ENSG00000205488	CALML3-AS1	28721	R1	4.61032e-12	3.44561e-11
cg26511507	ENSG00000205488	CALML3-AS1	4999426	R18	4.61032e-12	3.44561e-11
cg25673591	ENSG00000184502	GAST	-73592	L3	5.81959e-12	4.23785e-11
cg15527515	ENSG00000215271	HOMEZ	110920	R1	6.75933e-12	4.79912e-11
cg05485379	ENSG00000229912	AC128709.1	55786	R1	7.31673e-12	4.9475e-11
cg25611057	ENSG00000229912	AC128709.1	55777	R1	7.31673e-12	4.9475e-11
cg08498247	ENSG00000251381	LINC00958	-1371660	L8	9.5137e-12	6.28347e-11
cg05485379	ENSG00000235126	AC128709.2	50520	L1	1.29592e-11	8.17871e-11
cg25611057	ENSG00000235126	AC128709.2	50511	L1	1.29592e-11	8.17871e-11
cg21294945	ENSG00000229035	SPRR2C	1116719	R10	1.51666e-11	9.36373e-11
cg05485379	ENSG00000237167	AC128709.3	63864	R2	1.96273e-11	1.16128e-10
cg25611057	ENSG00000237167	AC128709.3	63855	R2	1.96273e-11	1.16128e-10
cg17635294	ENSG00000167656	LY6D	479369	R7	2.42718e-11	1.37864e-10
cg22125433	ENSG00000167656	LY6D	479262	R7	2.42718e-11	1.37864e-10
cg21294945	ENSG00000163191	S100A11	8734	L1	2.61447e-11	1.4559e-10
cg15527515	ENSG00000129474	AJUBA	-178948	L9	2.76375e-11	1.50943e-10
cg25673591	ENSG00000173805	HAP1	-54917	L2	5.86314e-11	3.14176e-10
cg23386212	ENSG00000247287	AL359220.1	-251826	L2	3.54446e-10	1.86412e-09
cg16847428	ENSG00000169299	PGM2	11732842	R8	3.80031e-10	1.96234e-09
cg22209929	ENSG00000121858	TNFSF10	-153434	L2	4.21817e-10	2.13921e-09
cg03430116	ENSG00000275393	AC018695.6	647375	R6	4.59896e-10	2.21374e-09
cg04462662	ENSG00000275393	AC018695.6	711166	R7	4.59896e-10	2.21374e-09
cg16455798	ENSG00000275393	AC018695.6	647287	R6	4.59896e-10	2.21374e-09
cg10797552	ENSG00000254166	CASC19	-1142363	L4	5.10366e-10	2.37613e-09
cg11969602	ENSG00000254166	CASC19	-3004319	L8	5.10366e-10	2.37613e-09
cg10168494	ENSG00000188001	TPRG1	1029817	R4	7.97878e-10	3.65479e-09
cg05485379	ENSG00000075711	DLG1	-95238	L2	8.68969e-10	3.85605e-09
cg25611057	ENSG00000075711	DLG1	-95247	L2	8.68969e-10	3.85605e-09
cg00216804	ENSG00000182580	EPHB3	-178132	L4	9.62452e-10	4.07965e-09
cg17806814	ENSG00000182580	EPHB3	-37871	L1	9.62452e-10	4.07965e-09
cg19087039	ENSG00000182580	EPHB3	-628511	L7	9.62452e-10	4.07965e-09
cg03194038	ENSG00000113946	CLDN16	-3462451	L8	2.05347e-09	8.45195e-09
cg10168494	ENSG00000113946	CLDN16	2405144	R8	2.05347e-09	8.45195e-09
cg21294945	ENSG00000244094	SPRR2F	1088349	R9	2.22792e-09	9.039e-09
cg13197521	ENSG00000234546	LNCTAM34A	-144348	L4	2.48621e-09	9.94485e-09
cg13197521	ENSG00000171603	CLSTN1	388391	R5	2.59146e-09	1.02219e-08
cg08498247	ENSG00000148925	BTBD10	-897911	L4	3.31985e-09	1.29156e-08
cg11969602	ENSG00000104419	NDRG1	3005308	R7	4.68277e-09	1.79717e-08
cg16847428	ENSG00000249863	AC021106.1	11774474	R10	4.91727e-09	1.86201e-08
cg19087039	ENSG00000171658	NMRAL2P	749021	R8	5.07997e-09	1.89831e-08
cg00216804	ENSG00000163900	TMEM41A	715953	R6	6.07248e-09	2.18302e-08
cg17806814	ENSG00000163900	TMEM41A	856214	R9	6.07248e-09	2.18302e-08
cg19087039	ENSG00000163900	TMEM41A	265574	R3	6.07248e-09	2.18302e-08
cg04486940	ENSG00000117407	ARTN	-324097	L10	1.24846e-08	4.37731e-08
cg16681083	ENSG00000117407	ARTN	-324324	L10	1.24846e-08	4.37731e-08
cg15527515	ENSG00000100842	EFS	194901	R6	1.43944e-08	4.98537e-08
cg10797552	ENSG00000147697	GSDMC	1378289	R1	1.48558e-08	5.02267e-08
cg11969602	ENSG00000147697	GSDMC	-445236	L4	1.48558e-08	5.02267e-08
cg16352830	ENSG00000196878	LAMB3	1567177	R3	1.68491e-08	5.62957e-08
cg03900378	ENSG00000224594	RPL29P19	-5144473	L9	1.92506e-08	6.35718e-08
cg23386212	ENSG00000023608	SNAPC1	187773	R3	2.26786e-08	7.40313e-08
cg12303160	ENSG00000109189	USP46	-817650	L7	2.73223e-08	8.81766e-08
cg03194038	ENSG00000090530	P3H2	-3752157	L10	2.8181e-08	8.89267e-08
cg10168494	ENSG00000090530	P3H2	2039331	R6	2.8181e-08	8.89267e-08
cg16352830	ENSG00000162757	C1orf74	1731515	R8	3.23796e-08	1.01053e-07
cg08498247	ENSG00000254670	AC084859.1	-1352049	L7	3.80154e-08	1.17352e-07
cg02547035	ENSG00000261609	GAN	-140063	L2	5.44224e-08	1.64425e-07
cg04897892	ENSG00000261609	GAN	-139824	L2	5.44224e-08	1.64425e-07
cg22209929	ENSG00000177565	TBL1XR1	4342428	R4	5.86986e-08	1.75478e-07
cg00216804	ENSG00000114867	EIF4G1	-425182	L9	6.72287e-08	1.92858e-07
cg02547035	ENSG00000178573	MAF	-1930210	L9	6.72287e-08	1.92858e-07
cg04897892	ENSG00000178573	MAF	-1929971	L9	6.72287e-08	1.92858e-07
cg17806814	ENSG00000114867	EIF4G1	-284921	L6	6.72287e-08	1.92858e-07
cg17635294	ENSG00000197353	LYPD2	444637	R5	7.59102e-08	2.11358e-07
cg20637223	ENSG00000197353	LYPD2	2024674	R10	7.59102e-08	2.11358e-07
cg22125433	ENSG00000197353	LYPD2	444530	R5	7.59102e-08	2.11358e-07
cg05113898	ENSG00000175866	BAIAP2	206951	R4	9.91584e-08	2.73407e-07
cg26994099	ENSG00000123159	GIPC1	-30276	L2	1.10001e-07	3.00388e-07
cg02547035	ENSG00000261235	AC092142.1	513386	R3	1.13301e-07	3.0356e-07
cg04897892	ENSG00000261235	AC092142.1	513625	R3	1.13301e-07	3.0356e-07
cg16847428	ENSG00000279386	AC021106.3	11772743	R9	1.15843e-07	3.07472e-07
cg25673591	ENSG00000171345	KRT19	-261253	L9	1.47673e-07	3.88325e-07
cg22209929	ENSG00000163577	EIF5A2	-1768265	L7	1.58883e-07	4.13969e-07
cg14632485	ENSG00000250303	AP002884.1	-983563	L2	1.96231e-07	5.06632e-07
cg04832557	ENSG00000139800	ZIC5	-570502	L5	2.12439e-07	5.43537e-07
cg15527515	ENSG00000129473	BCL2L2	137288	R3	2.18744e-07	5.54673e-07
cg22209929	ENSG00000121879	PIK3CA	6471202	R9	3.00087e-07	7.54201e-07
cg22209929	ENSG00000237978	KCNMB2-AS1	5849593	R7	3.13221e-07	7.80306e-07
cg26994099	ENSG00000132002	DNAJB1	0	R1	3.41172e-07	8.42547e-07
cg01052699	ENSG00000279384	AC080188.2	-1265108	L10	4.59192e-07	1.12423e-06
cg26994099	ENSG00000099797	TECR	0	L1	5.28368e-07	1.27167e-06
cg26994099	ENSG00000074181	NOTCH3	632610	R8	5.28368e-07	1.27167e-06
cg00476900	ENSG00000196562	SULF2	-1256588	L5	5.58756e-07	1.32991e-06
cg00216804	ENSG00000175182	FAM131A	-412119	L8	5.66615e-07	1.32991e-06
cg17806814	ENSG00000175182	FAM131A	-271858	L5	5.66615e-07	1.32991e-06
cg03194038	ENSG00000114315	HES1	261551	R2	8.58462e-07	1.98214e-06
cg13197521	ENSG00000171621	SPSB1	0	L1	8.58462e-07	1.98214e-06
cg13858900	ENSG00000074047	GLI2	-6183387	L10	8.94553e-07	2.04882e-06
cg19630665	ENSG00000151632	AKR1C2	-463281	L6	9.44949e-07	2.12989e-06
cg26511507	ENSG00000151632	AKR1C2	4476790	R11	9.44949e-07	2.12989e-06
cg02547035	ENSG00000153815	CMIP	0	L1	1.29206e-06	2.86675e-06
cg04897892	ENSG00000153815	CMIP	0	L1	1.29206e-06	2.86675e-06
cg00216804	ENSG00000175166	PSMD2	-451490	L10	1.34549e-06	2.91693e-06
cg04703476	ENSG00000276023	DUSP14	516865	R3	1.34549e-06	2.91693e-06
cg17806814	ENSG00000175166	PSMD2	-311229	L7	1.34549e-06	2.91693e-06
cg01052699	ENSG00000129116	PALLD	-1181386	L9	1.42003e-06	3.05042e-06
cg00216804	ENSG00000073792	IGF2BP2	883196	R9	1.43928e-06	3.05042e-06
cg19087039	ENSG00000073792	IGF2BP2	432817	R6	1.43928e-06	3.05042e-06
cg17806814	ENSG00000214160	ALG3	-370731	L10	1.47853e-06	3.11039e-06
cg03194038	ENSG00000229334	AC046143.1	758326	R7	1.49854e-06	3.1293e-06
cg03194038	ENSG00000185112	FAM43A	811947	R10	1.78346e-06	3.6971e-06
cg19640500	ENSG00000070269	TMEM260	972922	R3	1.88111e-06	3.84343e-06
cg19871940	ENSG00000070269	TMEM260	-146962	L1	1.88111e-06	3.84343e-06
cg04832557	ENSG00000043355	ZIC2	-555646	L4	2.03726e-06	4.13274e-06
cg05485379	ENSG00000122068	FYTTD1	342638	R9	2.09202e-06	4.18404e-06
cg25611057	ENSG00000122068	FYTTD1	342629	R9	2.09202e-06	4.18404e-06
cg00156230	ENSG00000146674	IGFBP3	878150	R9	2.20579e-06	4.32032e-06
cg15398255	ENSG00000139263	LRIG3	-3881651	L6	2.20579e-06	4.32032e-06
cg27185063	ENSG00000139263	LRIG3	-3881493	L6	2.20579e-06	4.32032e-06
cg03900378	ENSG00000034239	EFCAB1	-4794211	L8	2.23513e-06	4.34779e-06
cg08498247	ENSG00000110693	SOX6	1605238	R6	2.45135e-06	4.73595e-06
cg19640500	ENSG00000186615	KTN1-AS1	0	L1	2.61793e-06	4.98988e-06
cg19871940	ENSG00000186615	KTN1-AS1	-1217458	L4	2.61793e-06	4.98988e-06
cg03430116	ENSG00000140950	MEAK7	-495924	L7	2.9072e-06	5.43187e-06
cg04462662	ENSG00000140950	MEAK7	-432133	L6	2.9072e-06	5.43187e-06
cg16455798	ENSG00000140950	MEAK7	-496012	L7	2.9072e-06	5.43187e-06
cg14632485	ENSG00000170209	ANKK1	41691	R2	3.2269e-06	5.9898e-06
cg12303160	ENSG00000226887	ERVMER34-1	-725365	L4	3.48845e-06	6.39175e-06
cg22209929	ENSG00000172667	ZMAT3	6283209	R8	3.48845e-06	6.39175e-06
cg03194038	ENSG00000198836	OPA1	-176771	L1	3.67399e-06	6.68854e-06
cg25818659	ENSG00000227036	LINC00511	16151	L1	4.5148e-06	8.16689e-06
cg00216804	ENSG00000073803	MAP3K13	522398	R4	4.75213e-06	8.43504e-06
cg17806814	ENSG00000073803	MAP3K13	662659	R7	4.75213e-06	8.43504e-06
cg19087039	ENSG00000073803	MAP3K13	72019	R1	4.75213e-06	8.43504e-06
cg15398255	ENSG00000185306	C12orf56	1462586	R7	5.00132e-06	8.76774e-06
cg27185063	ENSG00000185306	C12orf56	1462744	R7	5.00132e-06	8.76774e-06
cg00156230	ENSG00000146676	PURB	-148611	L5	6.12871e-06	1.06782e-05
cg17635294	ENSG00000160886	LY6K	394598	R3	6.36549e-06	1.08904e-05
cg20637223	ENSG00000160886	LY6K	1974635	R8	6.36549e-06	1.08904e-05
cg22125433	ENSG00000160886	LY6K	394491	R3	6.36549e-06	1.08904e-05
cg05485379	ENSG00000272989	LINC02012	110721	R3	6.61095e-06	1.11757e-05
cg25611057	ENSG00000272989	LINC02012	110712	R3	6.61095e-06	1.11757e-05
cg25818659	ENSG00000070540	WIPI1	-3816424	L9	6.6948e-06	1.12504e-05
cg17806814	ENSG00000284753	EEF1AKMT4	-360694	L9	7.59066e-06	1.26809e-05
cg26994099	ENSG00000224543	SNRPGP15	-36816	L3	8.49369e-06	1.41065e-05
cg02547035	ENSG00000140945	CDH13	1096015	R5	9.0387e-06	1.47528e-05
cg04897892	ENSG00000140945	CDH13	1096254	R5	9.0387e-06	1.47528e-05
cg08498247	ENSG00000133818	RRAS2	0	L1	9.0387e-06	1.47528e-05
cg01176141	ENSG00000131620	ANO1	0	L1	9.38153e-06	1.49683e-05
cg01397507	ENSG00000131620	ANO1	-404761	L6	9.38153e-06	1.49683e-05
cg03567358	ENSG00000131620	ANO1	-1149960	L6	9.38153e-06	1.49683e-05
cg27422759	ENSG00000131620	ANO1	0	L1	9.38153e-06	1.49683e-05
cg00944666	ENSG00000112297	CRYBG1	-1032854	L8	9.98059e-06	1.58351e-05
cg06555468	ENSG00000146555	SDK1	1246095	R10	1.04859e-05	1.6453e-05
cg24136780	ENSG00000146555	SDK1	1182455	R10	1.04859e-05	1.6453e-05
cg02547035	ENSG00000184860	SDR42E1	457905	R2	1.30767e-05	2.0294e-05
cg04897892	ENSG00000184860	SDR42E1	458144	R2	1.30767e-05	2.0294e-05
cg19630665	ENSG00000178372	CALML5	17382	L1	1.40661e-05	2.15934e-05
cg26511507	ENSG00000178372	CALML5	4988087	R17	1.40661e-05	2.15934e-05
cg10168494	ENSG00000228952	LINC02041	-467944	L3	1.4149e-05	2.16039e-05
cg03900378	ENSG00000147509	RGS20	322270	R2	1.49484e-05	2.27024e-05
cg00216804	ENSG00000163904	SENP2	821953	R8	1.55015e-05	2.32933e-05
cg19087039	ENSG00000163904	SENP2	371574	R5	1.55015e-05	2.32933e-05
cg04832557	ENSG00000274605	AL355338.1	-453563	L3	1.56902e-05	2.34527e-05
cg08239282	ENSG00000115616	SLC9A2	-2698386	L9	1.93661e-05	2.87957e-05
cg19630665	ENSG00000187134	AKR1C1	-498029	L8	2.38503e-05	3.50958e-05
cg26511507	ENSG00000187134	AKR1C1	4452643	R10	2.38503e-05	3.50958e-05
cg05485379	ENSG00000161267	BDH1	115242	R4	2.41342e-05	3.51494e-05
cg25611057	ENSG00000161267	BDH1	115233	R4	2.41342e-05	3.51494e-05
cg13197521	ENSG00000178585	CTNNBIP1	507641	R6	2.74763e-05	3.98126e-05
cg12303160	ENSG00000072201	LNX1	0	L1	3.12536e-05	4.5056e-05
cg00216804	ENSG00000113790	EHHADH	430081	R3	4.78929e-05	6.80079e-05
cg17806814	ENSG00000113790	EHHADH	570342	R6	4.78929e-05	6.80079e-05
cg19087039	ENSG00000113790	EHHADH	0	L1	4.78929e-05	6.80079e-05
cg10168494	ENSG00000270959	LPP-AS2	233809	R1	4.89968e-05	6.92293e-05
cg08498247	ENSG00000197601	FAR1	-628862	L3	5.30529e-05	7.45892e-05
cg06079347	ENSG00000035687	ADSS	-1709599	L7	5.61419e-05	7.73995e-05
cg14038339	ENSG00000035687	ADSS	-639272	L5	5.61419e-05	7.73995e-05
cg17094624	ENSG00000035687	ADSS	-639455	L5	5.61419e-05	7.73995e-05
cg23280730	ENSG00000035687	ADSS	37147	L1	5.61419e-05	7.73995e-05
cg08498247	ENSG00000189431	RASSF10	-1349102	L6	5.87342e-05	7.94313e-05
cg05485379	ENSG00000119231	SENP5	-459824	L9	5.87344e-05	7.94313e-05
cg23386212	ENSG00000182107	TMEM30B	-292804	L3	5.87344e-05	7.94313e-05
cg25611057	ENSG00000119231	SENP5	-459833	L9	5.87344e-05	7.94313e-05
cg19630665	ENSG00000196139	AKR1C3	-373626	L5	6.14395e-05	8.23058e-05
cg26511507	ENSG00000196139	AKR1C3	4524744	R13	6.14395e-05	8.23058e-05
cg10797552	ENSG00000136997	MYC	-626954	L2	6.28357e-05	8.33895e-05
cg11969602	ENSG00000136997	MYC	-2488910	L6	6.28357e-05	8.33895e-05
cg10168494	ENSG00000239093	RF01210	-493975	L4	7.06517e-05	9.3326e-05
cg19640500	ENSG00000126777	KTN1	43640	R1	7.26662e-05	9.51023e-05
cg19871940	ENSG00000126777	KTN1	-1096042	L3	7.26662e-05	9.51023e-05
cg00216804	ENSG00000114859	CLCN2	-398890	L7	7.76763e-05	0.000100273
cg17806814	ENSG00000114859	CLCN2	-258629	L4	7.76763e-05	0.000100273
cg19087039	ENSG00000114859	CLCN2	-849269	L10	7.76763e-05	0.000100273
cg19630665	ENSG00000215267	AKR1C7P	-192842	L3	8.39263e-05	0.000107365
cg26511507	ENSG00000215267	AKR1C7P	4764563	R15	8.39263e-05	0.000107365
cg00216804	ENSG00000156931	VPS8	51600	R1	9.78913e-05	0.000123561
cg17806814	ENSG00000156931	VPS8	191861	R4	9.78913e-05	0.000123561
cg19087039	ENSG00000156931	VPS8	-158305	L3	9.78913e-05	0.000123561
cg22209929	ENSG00000163584	RPL22L1	-1806701	L8	0.000100055	0.000125733
cg05485379	ENSG00000270170	NCBP2-AS2	-450995	L6	0.000101154	0.000125999
cg25611057	ENSG00000270170	NCBP2-AS2	-451004	L6	0.000101154	0.000125999
cg08435157	ENSG00000205363	INSYN1	138209	R2	0.000104518	0.000129621
cg03194038	ENSG00000180611	MB21D2	-956738	L4	0.000116507	0.000143239
cg12303160	ENSG00000109220	CHIC2	532835	R1	0.000116507	0.000143239
cg18367631	ENSG00000164828	SUN1	202941	R2	0.000124308	0.000152171
cg05485379	ENSG00000114503	NCBP2	-451944	L7	0.000125655	0.000152505
cg25611057	ENSG00000114503	NCBP2	-451953	L7	0.000125655	0.000152505
cg03194038	ENSG00000041802	LSG1	766194	R9	0.000132597	0.000160245
cg15542408	ENSG00000113389	NPR3	-1738604	L7	0.000157304	0.000189298
cg19640500	ENSG00000279392	AL158801.5	-285748	L6	0.000158983	0.00018971
cg19871940	ENSG00000279392	AL158801.5	-1567887	L9	0.000158983	0.00018971
cg10168494	ENSG00000113916	BCL6	-171669	L2	0.000169416	0.000201314
cg18367631	ENSG00000240230	COX19	285104	R5	0.000190224	0.000225099
cg10797552	ENSG00000132294	EFR3A	3534186	R5	0.00019223	0.000225592
cg11969602	ENSG00000132294	EFR3A	1672230	R1	0.00019223	0.000225592
cg10168494	ENSG00000145012	LPP	235887	R2	0.000196301	0.000229422
cg02547035	ENSG00000135698	MPHOSPH6	616848	R4	0.000229498	0.000266031
cg04897892	ENSG00000135698	MPHOSPH6	617087	R4	0.000229498	0.000266031
cg05485379	ENSG00000180370	PAK2	-561891	L10	0.000251859	0.000288419
cg18367631	ENSG00000197461	PDGFA	-93375	L3	0.000251859	0.000288419
cg25611057	ENSG00000180370	PAK2	-561900	L10	0.000251859	0.000288419
cg01753252	ENSG00000103257	SLC7A5	-821672	L8	0.000259753	0.000296264
cg12303160	ENSG00000248866	USP46-AS1	-815283	L6	0.000296699	0.00033705
cg14632485	ENSG00000150787	PTS	-1076142	L3	0.000305893	0.00034611
cg02080857	ENSG00000171502	COL24A1	915591	R10	0.00030745	0.000346491
cg08435157	ENSG00000261801	LOXL1-AS1	310849	R3	0.000370558	0.000414751
cg19630665	ENSG00000224034	LINC02561	-210076	L4	0.0003724	0.000414751
cg26511507	ENSG00000224034	LINC02561	4755423	R14	0.0003724	0.000414751
cg05113898	ENSG00000141527	CARD14	-618837	L7	0.000385699	0.000427885
cg04832557	ENSG00000280734	LINC01232	-1043105	L8	0.000397428	0.000439181
cg10797552	ENSG00000246228	CASC8	-887765	L3	0.000415639	0.000455759
cg11969602	ENSG00000246228	CASC8	-2749721	L7	0.000415639	0.000455759
cg02080857	ENSG00000142867	BCL10	452134	R6	0.000430347	0.000470071
cg05485379	ENSG00000214135	AC132008.2	183672	R5	0.000436792	0.00047347
cg25611057	ENSG00000214135	AC132008.2	183663	R5	0.000436792	0.00047347
cg25818659	ENSG00000207561	MIR635	-3849389	L10	0.000465777	0.000502969
cg01753252	ENSG00000141012	GALNS	122552	R6	0.000479747	0.000516091
cg08239282	ENSG00000169756	LIMS1	3124648	R7	0.000503895	0.000539235
cg10168494	ENSG00000234076	TPRG1-AS1	1024318	R3	0.000506364	0.000539235
cg19640500	ENSG00000178974	FBXO34	-153511	L4	0.000508856	0.000539235
cg19871940	ENSG00000178974	FBXO34	-1435650	L7	0.000508856	0.000539235
cg16352830	ENSG00000076356	PLXNA2	0	L1	0.000572043	0.000603941
cg02547035	ENSG00000140961	OSGIN1	2417332	R8	0.000583254	0.000611232
cg04897892	ENSG00000140961	OSGIN1	2417571	R8	0.000583254	0.000611232
cg12303160	ENSG00000163071	SPATA18	-1379652	L8	0.00068707	0.000717382
cg26994099	ENSG00000105135	ILVBL	588556	R7	0.000707071	0.000735561
cg02861260	ENSG00000139835	GRTP1	364161	R6	0.000785089	0.000813742
cg25818659	ENSG00000267365	KCNJ2-AS1	-2104535	L4	0.000803888	0.000830197
cg14916228	ENSG00000179859	RNF227	126313	R5	0.000823108	0.000846966
cg02547035	ENSG00000278058	AC009159.3	-1924342	L8	0.000830912	0.000848845
cg04897892	ENSG00000278058	AC009159.3	-1924103	L8	0.000830912	0.000848845
cg00944666	ENSG00000057663	ATG5	-1279041	L9	0.00089584	0.000911895
cg19630665	ENSG00000224251	AL391427.1	-483932	L7	0.000915602	0.000925377
cg26511507	ENSG00000224251	AL391427.1	4484878	R12	0.000915602	0.000925377
cg17635294	ENSG00000167653	PSCA	364795	R2	0.000947562	0.000947562
cg20637223	ENSG00000167653	PSCA	1944832	R7	0.000947562	0.000947562
cg22125433	ENSG00000167653	PSCA	364688	R2	0.000947562	0.000947562
